# Supplementary material for: Fossils and living taxa agree on patterns of body mass evolution: a case study with Afrotheria
Source: Proc Biol Sci. 2015 Dec 22;282(1821):20152023. doi: 10.1098/rspb.2015.2023 (PMC4707753; doi:10.1098/rspb.2015.2023)
Supplement: InputFilesPhylogeny.txt [file rspb20152023supp2.txt]

[Input file for total-evidence analysis in MrBayes 3.2.5]
#NEXUS
begin data;
	Dimensions ntax=132 nchar=11074;
	Format datatype=mixed(DNA:1-10679,standard:10680-11074) interleave=yes gap=- missing=?;
Matrix
[ghr]
Didelphis_virginiana	???????????????????????????????????????????????????????????????????????????????????????????????????????????????????????????????????????????????????????????????????????????????????????????????????????????????????????????????????????????????????????????????????????????????????????????????????????????????????????????????????????????????????????????????????????????????????????????????????????????????…
Phascolarctos_cinereus	???????????????????????????????????????????????????????????????????????????????????????????????????????????????????????????????????????????????????????????????????????????????????????????????????????????????????????????????????????????????????????????????????????????????????????????????????????????????????????????????????????????????????????????????????????????????????????????????????????????????…
Macropus_rufus	???????????????????????????????????????????????????????????????????????????????????????????????????????????????????????????????????????????????????????????????????????????????????????????????????????????????????????????????????????????????????????????????????????????????????????????????????????????????????????????????????????????????????????????????????????????????????????????????????????????????…
Montanalestes_keeblerorum	???????????????????????????????????????????????????????????????????????????????????????????????????????????????????????????????????????????????????????????????????????????????????????????????????????????????????????????????????????????????????????????????????????????????????????????????????????????????????????????????????????????????????????????????????????????????????????????????????????????????…
Prokennalestes_trofimovi	???????????????????????????????????????????????????????????????????????????????????????????????????????????????????????????????????????????????????????????????????????????????????????????????????????????????????????????????????????????????????????????????????????????????????????????????????????????????????????????????????????????????????????????????????????????????????????????????????????????????…
Canis_lupus_familiaris	???????????????????????????????????????????????????????????????????????????????????????????????????????????????????????????????????????????????????????????????????????????????????????????????????????????????????????????????????????????????????????????????????????????????????????????????????????????????????????????????????????????????????????????????????????????????????????????????????????????????…
Felis_silvestris_catus	???????????????????????????????????????????????????????????????????????????????????????????????????????????????????????????????????????????????????????????????????????????????????????????????????????????????????????????????????????????????????????????????????????????????????????????????????????????????????????????????????????????????????????????????????????????????????????????????????????????????…
Manis_tetradactyla	???????????????????????????????????????????????????????????????????????????????????????????????????????????????????????????????????????????????????????????????????????????????????????????????????????????????????????????????????????????????????????????????????????????????????????????????????????????????????????????????????????????????????????????????????????????????????????????????????????????????…
Diceros_bicornis	???????????????????????????????????????????????????????????????????????????????????????????????????????????????????????????????????????????????????????????????????????????????????????????????????????????????????????????????????????????????????????????????????????????????????????????????????????????????????????????????????????????????????????????????????????????????????????????????????????????????…
Equus_caballus	???????????????????????????????????????????????????????????????????????????????????????????????????????????????????????????????????????????????????????????????????????????????????????????????????????????????????????????????????????????????????????????????????????????????????????????????????????????????????????????????????????????????????????????????????????????????????????????????????????????????…
Tapirus_indicus	???????????????????????????????????????????????????????????????????????????????????????????????????????????????????????????????????????????????????????????????????????????????????????????????????????????????????????????????????????????????????????????????????????????????????????????????????????????????????????????????????????????????????????????????????????????????????????????????????????????????…
Ceratotherium_simum	???????????????????????????????????????????????????????????????????????????????????????????????????????????????????????????????????????????????????????????????????????????????????????????????????????????????????????????????????????????????????????????????????????????????????????????????????????????????????????????????????????????????????????????????????????????????????????????????????????????????…
Sus_scrofa	???????????????????????????????????????????????????????????????????????????????????????????????????????????????????????????????????????????????????????????????????????????????????????????????????????????????????????????????????????????????????????????????????????????????????????????????????????????????????????????????????????????????????????????????????????????????????????????????????????????????…
Condylura_cristata	???????????????????????????????????????????????????????????????????????????????????????????????????????????????????????????????????????????????????????????????????????????????????????????????????????????????????????????????????????????????????????????????????????????????????????????????????????????????????????????????????????????????????????????????????????????????????????????????????????????????…
Erinaceus_europaeus	gccgttcatgacagctataaaccggacttttaccatgatgactcttgggttgaattcatcgaactagatattgatgaccctgatgaaaaggctgaaggatcagacacagacagactcctagatgctgaccgtcacgaagcacctaatattcttggggcgaaggatgatgactctgggcgtaccagctgttatgaacctgacattctggaaactgacttcagtgccagtgacgtgtgtgacg---gtacctcagaagttgctcagccacaaaggttgaaaggggaagcagatctcttgtgccttgacccaaagaatccaaattattccccttctagtgaggccccccctgctattcagctgtccactgttaatctagcaccagaaaacaaaccacggcca…
Mus_musculus	???????????????????????????????????????????????????????????????????????????????????????????????????????????????????????????????????????????????????????????????????????????????????????????????????????????????????????????????????????????????????????????????????????????????????????????????????????????????????????????????????????????????????????????????????????????????????????????????????????????????…
Tupaia_glis	???????????????????????????????????????????????????????????????????????????????????????????????????????????????????????????????????????????????????????????????????????????????????????????????????????????????????????????????????????????????????????????????????????????????????????????????????????????????????????????????????????????????????????????????????????????????????????????????????????????????…
Homo_sapiens	???????????????????????????????????????????????????????????????????????????????????????????????????????????????????????????????????????????????????????????????????????????????????????????????????????????????????????????????????????????????????????????????????????????????????????????????????????????????????????????????????????????????????????????????????????????????????????????????????????????????…
Lemur_catta	gccattcatgataactataaacctgaattctacaatgatgactcttgggttgaatttattgagctagacattgatgaccctgatgaaaaggctgaaggatcagacacagacagacttctaagcaatgaccatcaaaaatcacttaatatyctaggggcgaaggatgatgactctggacgtaccagctgttatgaacctgacattctagagactgatttcaatgccagtgacatgtgtgatg---gtacctcagaggttgctcagccacagagattaaaaggggaagcagatcttgtgtgccttgaccagaagaatcaaaataattcactttaccctgatgcttcccctgctactcagcagcctagtgttgtcctagcagaggaaagcaaaccacgacca…
Choloepus_didactylus	???????????????????????????????????????????????????????????????????????????????????????????????????????????????????????????????????????????????????????????????????????????????????????????????????????????????????????????????????????????????????????????????????????????????????????????????????????????????????????????????????????????????????????????????????????????????????????????????????????????????…
Tamandua_tetradactyla	???????????????????????????????????????????????????????????????????????????????????????????????????????????????????????????????????????????????????????????????????????????????????????????????????????????????????????????????????????????????????????????????????????????????????????????????????????????????????????????????????????????????????????????????????????????????????????????????????????????????…
Dasypus_novemcinctus	???????????????????????????????????????????????????????????????????????????????????????????????????????????????????????????????????????????????????????????????????????????????????????????????????????????????????????????????????????????????????????????????????????????????????????????????????????????????????????????????????????????????????????????????????????????????????????????????????????????????…
Geogale_aurita	----------------------------------------------------------------------------------------------------------cagagaggcttctgagcattgacctgcaaaaatcactaaatctccttggggcaaaggatgacgattctggacgtaccagttgttacgaacctgacattctggacactgatttgaatgccaatgacatgtgcgatg---gtacctcagaggcggctcagccacaaaggttgaaaggggaagtcgatctcttgtgccttgacctgaagaatcaaactaacttagtgtctatagatgctgcctctgctatgcagcagcccagtgccaccttagcggaggaaagtaaaccgagacca…
Limnogale_mergulus	------------------------------------------------gttgagtttattgagctggacattgatgaccctgatgaaaagatggaaggatcagacacagacagacttctaagcattgacctgcaaaaatcactaaatctccttggggcaaaggatgatgattctggacgtaccagttgttatgaacctgacattctggacactgattttaatgccagtgacatgtgtgatg---gtgcctcagaggtggctcagctacagcggttgaaaggggaagtagatctcttgtgccttgaccagaagaaacaaaatagcttactctctatagacgctgcctctgctgtgccccagcccagtgcccccttagcagaggaaagcaaaccaagacca…
Microgale_brevicaudata	----------------------------------------------------------------------------------atgaaaagacagaaggctcagacacagacagacttctaagcattgacctgcaaaaatctctcaatctcctgggggcaaaggatgatgattctggacgtaccagttgttatgaacctgacattctggacactgattttaatgccagtgacatgtgtgatg---gtgcctcagaggtggctcagccacagcggttgaaaggggaagtagatctcgtgtgccttgatcagaagaatcaaaatagctcactctctatagatgctgcctctgctgtgcagccgcccagtgcccccttagtggaggaaagcaaaccaagacca…
Microgale_cowani	???????????????????????????????????????????????????????????????????????????????????????????????????????????????????????????????????????????????????????????????????????????????????????????????????????????????????????????????????????????????????????????????????????????????????????????????????????????????????????????????????????????????????????????????????????????????????????????????????????????????…
Microgale_jobihely	???????????????????????????????????????????????????????????????????????????????????????????????????????????????????????????????????????????????????????????????????????????????????????????????????????????????????????????????????????????????????????????????????????????????????????????????????????????????????????????????????????????????????????????????????????????????????????????????????????????????…
Microgale_longicaudata	???????????????????????????????????????????????????????????????????????????????????????????????????????????????????????????????????????????????????????????????????????????????????????????????????????????????????????????????????????????????????????????????????????????????????????????????????????????????????????????????????????????????????????????????????????????????????????????????????????????????…
Microgale_parvula	---------------------------------------------------gagtttattgagctggatattgatgaccctgatgaaaagacggaaggatcagacatagacagacttctaagcgttgacctgcagaaatcactaaatctccttggggcaaaggatgatgattctggacgtaccagttgttatgaacctgacattctggacactgattttaatgccagtgacatgtgtgatg---gtgcctcagaggtggctcagccacagcggttgaaaggggaagtagatctcttgtgccttgaccagaagaaacaaaatagcttactctctatagacgctgcccctgctgtgcagcagcccagtgcccccttagcggaggaaagcaaaccaagacca…
Microgale_principula	???????????????????????????????????????????????????????????????????????????????????????????????????????????????????????????????????????????????????????????????????????????????????????????????????????????????????????????????????????????????????????????????????????????????????????????????????????????????????????????????????????????????????????????????????????????????????????????????????????????????…
Microgale_pusilla	???????????????????????????????????????????????????????????????????????????????????????????????????????????????????????????????????????????????????????????????????????????????????????????????????????????????????????????????????????????????????????????????????????????????????????????????????????????????????????????????????????????????????????????????????????????????????????????????????????????????…
Microgale_taiva	???????????????????????????????????????????????????????????????????????????????????????????????????????????????????????????????????????????????????????????????????????????????????????????????????????????????????????????????????????????????????????????????????????????????????????????????????????????????????????????????????????????????????????????????????????????????????????????????????????????????…
Microgale_talazaci	--------------------------------------------------tgagtttattgaactagacattgatgaccctgatgaaaagacggaaggatcggacacagacagacttctaagcattgacttgcaaaaatcactaaatctccttggggcaaaggatgatgattccggacgtaccagttgttatgaacctgacattctggacactgattttaatgccagtgacatgtgtgatc---atgcctcagaggtggctcagccacagcggttaaaaggggaagtagatctcttgtgccttgaccagaagaatcaaaatagcttactgtctatagatgctgcctctgctgtaaagcagctcagtgcccccttagtggaggaaagcaaaccaagacca…
Oryzorictes_hova	gccattcatgacagctgcaaacctgaattcaacaatgatgactcttgggttgagtttattgagctagacattgatgaccctgatgaaaaggtggaaggatcagacacagacagacttctaagcattgatctacaaaaatcactaaatctccttggggcaaaggatgacgattctggacgtaccagttgttgtgaacctgacattctggacactgattttaatgccagtgacacgtgtgatg---gtacctcagaggtggctcagccacaaaggttgaaaggggaagtagatctcttgtgccttgaccagaagaatcaaaatagcttattgtctatagatgctgcctctgctgtgcagcagcccagtgccaccttagtcgaggaaagcaaaccacgacca…
Micropotamogale_lamottei	-------------------------------------------------------------------------------------------------------------------------gcactgaccctcaaaaatcatttcatatccttggggcaaaggatgatgattctggacgtaccagttgctatgaacctgacataatggagactgattttaatgccagtgacctgtgtgatg---gtacctcagaggtggctcagccacaaaggttgaaaggggaagctgatctcttgtgccttgaccagaagaatcaaagtagctcactgtctgatgatgctgcctctgctgtgcagcagccccgggtcaccctagcagaggcaagcaaagcaatacca…
Potamogale_velox	-----------------------------------------------------------------------------------------------------------------------------------------------taatatccttggggcagaggatgatgattctgggcgtaccagttgttatgaacctgacataatggagactgattttaatagcagtgacctgtgtgatg---gtacctcagaggtggctcagccacagaggttgaaaggggaagcagctctctcgtgccttgaccagaagaatcaaagtagctcactgtctgttgatgctgcctctgctacgcagcagcccagggtctccctagcagaggcaagcaaaccaatacca…
Echinops_telfairi	--------------------------------------------------tgaatttattgagctagacattgatgaccctgatgaaaagactgaaggatcagacacagacaggcttctaaccattgacctgcaaaaatcacttaacctccttggggcaaaggatgatgattctggacgtaccagttgttgtgaacctgacattcttgacactgagtttaatgccagtgacatgtgtgatg---gtacctcagaagtggctcagacacaaaggttgaaaggggaagtagatctcttgtgccttgaccagaagaatcaaattagcttactgtctctagacactgcctctgctacacagcagcctagtgccaccttagtagatgaaagtaaaccaagtcca…
Hemicentetes_semispinosus	------------------------------------------------gttgagttcattgagctcgacattgatgaccctgatgaaaagactgaaggatcagacacagacaggcttctaaccattgacctgcaaaaatcacttaatctccttggggcaaaggacgatgattctggccgtaccagttgttatgaacctgacattctggacactgagtttaatgtcagtgacatgtgcgatg---gtacctcagaggtggctcagacacaaaggttgaaaggggaagtagatctcttgtgccttgaccagaagaatcgaaataacttactgtctctagacactgcctctgctgcgcagcagcctagtgccaccttagtagaggaaagcaaaccaagacca…
Setifer_setosus	------------------------------------------------gttgagtttattgagctagacattgatgaccctgatgaaaagactgaaggatcagacacagacaggcttctaaccattgacctgcaaaaatcacttaatctccttggggcaaaggatgatgattctggacgtaccagttgttgtgaacctgacattcttgacactgagtttaatgccagtgacatgtgtgatg---gtacctcagaagtggctcagacacaaaggttgaaaggggaagtagatctcttgtgccttgaccagaagaatcaaaatagcttactgtctctagacactgcctctgctacacagcagcctagtgccaccttagtagatgaaagtaaaccaagtcta…
Tenrec_ecaudatus	--------------------------------------------------tgagttcattgaactagacattgatgaccctgatgaaaaaactgaaggatcggacacagacaggcttctaaccattgacctgcaaaaatcacttaatctccttggggcgaaggatgacgattctggacgtaccagttgttatgaacctgacattctggacactgagtttaatgccagtgacgtgtgtgatg---gtacctcagaggtggctcagacacaaaggttaaaaggggaagtagatctcttgtgccttgaccagaagaatcaaaatagcttactgtctctagatgctgcctctgctacacagcagcctagtgccaccttagtagaggaaagcaaaccaagacca…
Protenrec_tricuspis	???????????????????????????????????????????????????????????????????????????????????????????????????????????????????????????????????????????????????????????????????????????????????????????????????????????????????????????????????????????????????????????????????????????????????????????????????????????????????????????????????????????????????????????????????????????????????????????????????????????????…
Carpitalpa_arendsi	----------------------------------------------------aatttattgagctagacattgatgaccctgatgaaaagactgaaggatcagacacagacagacttctaaacactgaccctcaaaaatcactgaatatccttggagcaaaggatgatgattctggacataccagctgttatgaccctgacattatggagactgatttcaatgccagtgacatgtgtgatg---gtacctcagaggtggctcagccacaaaggttgaaaggggaagctgagttcttgtgccttgaccagaagaatcaaaatagttccctgtttattgatgctgcctctgatactcagcagcccaatatcaccctagcagaggaaagcaaaccaagacca…
Chlorotalpa_duthieae	----------------------------------------------------aatttattgagctagacattgatgaccctgatgaaaagactgaaggatcagacacagacagacttctaagcattgaccctcaaaaatcactgaatatccttggggcaaaggatgatgattctggacataccagctgttatgagcctgacattatggagactgatttcaatgccagtgacatgtgtgatg---gtacctcagaggtggctcagccacaaaggttgaaagggaaagcagagttcttgtgccttgaccagaagaatcaaaatagttccctgtttattgatactgcctctgatactcagcagcccaatgtcaccctagcagaggaaagcaaaccaagacca…
Chlorotalpa_sclateri	----------------------------------------------------aatttattgagctagacattgatgaccctgatgaaaagactgaaggatcggacacagacagacttctaagcattgaccctcaaaaatcactgaatatccttggggcaaaggatgatgattctggacataccagctgttatgagcctgacattatggagactgatttcaatgccagtgacatgtgtgatg---gtacctcagaggtggctcagccacaaaggttgaaagggaaagcagagttcttgtgccttgaccagaagaatcaaaatagttccctgtttattgatactgcctctgatactcagcagcccaatgtcaccctagcagaggaaagcaaaccaagacca…
Chrysochloris_asiatica	gccattcatgacaactataaatctgaattctataatgatgactcttgggtagaatttattgagctagacattgatgaccctgatgaaaagactgaaggatcagacacagacagacttctaagcattgaccctcaaaaatcactgaatatccttggggcaaaggatgatgattctggacgtaccagctgttatgagcctgacattatggagactgatttcaatgccagtgacatgtgtgatg---gtacctcagaggtggctcagccacaaaggttgaaaggggaagcagagttcytgtgccttgaccagaagaatcaaaatagttccctgtttattgatgctgcctctgatactcagcagcccaatgtcaccctagcagaggaaagcaatccaagacca…
Chrysochloris_stuhlmanni	----------------------ctgagttctataatgatgactcttgggtagaatttattgagctagacatcgatgaccctgatgaaaagactgaaggatcagacacagacagacttctaagcattgaccctcaaacatcactgaatatccttggggcaaaggatgatgattctggacgtaccagctgttatgagcctgacattttggagactgatttcaatgccagtgacatgtgtgatg---gtacctcagaggtggctcagccacaaaggttgaaaggggaannnnnnnnnnnnngccttgaccggaagaatcaaaatagttccctgtttattgatgctgcctctgatactcagcagcccaatgtcaccctagcagaggaaagcaaaccaagacca…
Chrysospalax_trevelyani	gccattcatggcaactataaatctgagttctataatgatgactcttgggtagaatttattgagctagacattgatgaccctgatgaaaagactgaaggatcagacacagacagacttctaagcattgaccctcaaaaatcactgaatatccttggggcaaaggatgatgattctggacgtaccagctgttatgagcctgacattatggagactgatttcaatgccagtgacatgtgtgatgatggtacctcagaggtggctcagccacaaaggttgaaaggggaagctgagttcttgtgccttgaccggaagaatcaaaatagttccctgtttattgatgctgcctctgatactcagcagcccaatgtcaccctagcagaggaaagcaaaccaagacca…
Chrysospalax_villosus	----------------------------------------------------aatttattgagctagacattgatgaccctgatgaaaagactgaaggatcacacacagacagacttctaagtattgaccctcaaaaatcactgaatatccttggggcaaaggatgatgattctggacataccagctgttatgagcctgacattatggagactgatttcaatgccagtgacatgtgtgatgatggtacctcagaggtggctcagccacaaaggttgaaaggggaagctgagttcttgtgccttgaccagaagaatcaaaatagttccctgtttattgatgctgcctctgatactcagcagcccaatgtcaccctagcagaggaaagcaaaccaagacca…
Cryptochloris_wintoni	----------------------ctgagttctataatgatgactcttgggtagaatttattgagctagacattgatgaccctgatgaaaagactgaaggatcagacacagacagacttctaagcattgaccctcaaaaatcactgaatatccttggggcaaaggatgatgattctggacgtaccagctgttatgagcctgacattatggagactgatttcaatgccagtgacatgtgtgatg---gtacctcagaggtggctcagccacaaaggttgaaaggggaagcagggttcttgtgccttgaccggaagaatcaaaatagttccctgtttattgatgctgcctctgatactcagcagcccaatgtcaccctagcagaggaaagcaaaccaagacca…
Eremitalpa_granti	----------------------ctgagttctataatgatgactcttgggtagaatttattgagctagacattgatgaccctgatgaaaagactgaaggatcagacacagacagacttctaagcattgaccctcaaaaatcactgaatatccttggggcaaaggatgatgattctggacgtaccagctgttatgagcctgacattatggagactgatttcaatgccagtgacatgtgtgatg---gtacctcagaggtggctcagccacaaaggttgaaaggggaannnnnnnnnnnnngccttgaccggaagaatcaaaatagttccctgtttactgatgctgcctctgctactcagcagcccaatgtcaccctagcagaggaaagcaaaccaagacca…
Amblysomus_corriae	----------------------------------------------------aatttattgagctagacattgatgaccctgatgaaaagactgaaggatcagacacagacagacttctaagcattgaccctcaaaaatcactgaatatccttggggcaaaggatgatgattctggacataccagctgttatgaccctgacattatggagactgatttcaatgccagtgacatgtgtgatg---gtacctcagaggtggctcagccacaaaggttgaaaggggaagctgagttcttgtgccttgaccagaagaatcaaaatagttccctgtttattgatgctgcctctgatactcagcagcccaatatcaccctagcagaggaaagcaaaccaagacca…
Amblysomus_hottentotus	gccattcatgacaactataaatctgaattctataatgatgactcttgggtagaatttattgagctagacattgatgaccctgatgaaaagactgaaggatcagacacagacagacttctaagcattgaccctcaaaaatcactgaatatccttggggcaaaggatgatgattctggacgtaccagctgttatgaccctgacattatggagactgatttcaatgccagtgacatgtgtgatg---gtacctcagaggtggctcagccacaaaggttgaaaggggaagctgagttcttgtgccttgaccagaagaatcaaaatagttccctgtttattgatgctgcctctgatactcagcagcccaatatcaccctagcagaggaaagcaaaccaagacca…
Amblysomus_marleyi	----------------------------------------------------aatttattgagctagacattgatgaccctgatgaaaagactgaaggatcagacacagacagacttctaagcattgaccctcaaaaatcacttaatatccttggggcaaaggatgatgattctggacataccagctgttatgaccctgacattatggagactgatttcaatgccagtgacatgtgtgatg---gtacctcagaggtggctcagccacaaaggttgaaaggggaagctgagttcttgtgccttgaccagaagaatcaaaatagttccctgtttattgatgctgcctctgatactcagcagcccaatatcaccctagcagaggaaagcaaaccaagacca…
Amblysomus_robustus	----------------------------------------------------aatttattgagctagacattgatgaccctgatgaaaagactgaaggatcagacacagacagacttctaagcattgaccctcaaaaatcactgaatatccttggggcaaaggatgatgattctggacataccagctgttatgaccctgacattatggagactgatttcaatgccagtgacatgtgtgatg---gtacctcagaggtggctcagccacaaaggttgaaaggggaagctgagttcttgtgccttgaccagaagaatcaaaatagttccctgtttattgatgctgcctctgatactcagcagcccaatatcaccctagcagaggaaagcaaaccaagacca…
Amblysomus_septentrionalis	----------------------------------------------------aatttattgagctagacattgatgaccctgatgaaaagactgaaggatcagacacagacagacttctaagcattgaccctcaaaaatcactgaatatccttggggcaaaggatgatgattctggacataccagctgttatgaccctgacattatggagactgatttcaatgccagtgacatgtgtgatg---gtacctcagaggtggctcagccacaaaggttgaaaggggaagctgagttcttgtgccttgaccagaagaatcaaaatagttccctgtttattgatgctgcctctgatactcagcagcccaatatcaccctagcagaggaaagcaaaccaagacca…
Calcochloris_leucorhina	----------------------------------------------------aatttattgagctagacattgatgaccctgatgaaaagactgaaggatcagacacagacagacttctaagcattgaccctcaaaaatcactgaatatccttggggcaaaggatgatgattctggacataccagctgttatgagcctgacattatggagactgatttcaatgccaatgacatgtgtgatg---gtacctcagaggtggctcagccacaaaggttgaaaggggaagcagagttcttgtgccttgaccagaagaatcaaaatagttccctgtttattgatactgcctctgatactcagcagcccaatgtcaccctagcagaggaaaataaaccaagacca…
Calcochloris_obtusirostris	------------------------------------------------gtagaatttattgagctagacattgatgaccctgatgaaaagactgaaggatcagacacagacagacttctaagcattgaccctcaaaaatcactgaatatccttggggcaaaggatgatgattctggacgtaccagctgttatgagcctgacattatggagactgatttcaatgccagtgacatgtgtgatg---gtacctcagaggtggctcagccacaaaggttgaaaggggaagctgagttcttgtgccttgaccggaagaatcaaaatagttccctgtttattgatgctgcctctgatactcagcagcccaatgtcaccctagcagaggaaagcaaaccaagacca…
Neamblysomus_gunningi	----------------------------------------------------aatttattgagctagacattgatgaccctgatgaaaaaactgaaggatcacacacagacagacttctaaacactgaccctcaaaaatcactgaatatccttggggcaaaggatgatgattctggacataccagctgttatgaccctgacattatggagactgatttcaatgccagtgatgtgtgtgatg---gtacctcagagggggctcagccacaaaggttgaaaggggaagctgagttcttgtgccttgaccagaagaatcaaaatagttccctgtttattgatgctgcctctgatactcagcagcccaatatcactctagcagaggaaagcaaaccaagacca…
Neamblysomus_julianae	----------------------------------------------------aatttattgagctagacattgatgaccctgatgaaaaaactgacggatcacacacagacagacttctaaacactgaccctcaaaaatcactgaatatccttggggcaaaggatgatgattctggacataccagctgttatgaccctgacattatggagactgatttcaatgccagtgacgtgtgtgatg---gtacctcagaggtggctcagccacaaaggttgaaaggggaagctgagttcttgtgccttgaccagaagaatcaaaatagttccctgtttattgatgctgcctctgatactcagcagcccaatatcactctagcagaggaaagcaaaccaagacca…
Dilambdogale_gheerbranti	???????????????????????????????????????????????????????????????????????????????????????????????????????????????????????????????????????????????????????????????????????????????????????????????????????????????????????????????????????????????????????????????????????????????????????????????????????????????????????????????????????????????????????????????????????????????????????????????????????????????…
Widanelfarasia_bowni	???????????????????????????????????????????????????????????????????????????????????????????????????????????????????????????????????????????????????????????????????????????????????????????????????????????????????????????????????????????????????????????????????????????????????????????????????????????????????????????????????????????????????????????????????????????????????????????????????????????????…
Elephantulus_brachyrhynchus	???????????????????????????????????????????????????????????????????????????????????????????????????????????????????????????????????????????????????????????????????????????????????????????????????????????????????????????????????????????????????????????????????????????????????????????????????????????????????????????????????????????????????????????????????????????????????????????????????????????????…
Elephantulus_edwardii	???????????????????????????????????????????????????????????????????????????????????????????????????????????????????????????????????????????????????????????????????????????????????????????????????????????????????????????????????????????????????????????????????????????????????????????????????????????????????????????????????????????????????????????????????????????????????????????????????????????????…
Elephantulus_fuscipes	???????????????????????????????????????????????????????????????????????????????????????????????????????????????????????????????????????????????????????????????????????????????????????????????????????????????????????????????????????????????????????????????????????????????????????????????????????????????????????????????????????????????????????????????????????????????????????????????????????????????…
Elephantulus_fuscus	???????????????????????????????????????????????????????????????????????????????????????????????????????????????????????????????????????????????????????????????????????????????????????????????????????????????????????????????????????????????????????????????????????????????????????????????????????????????????????????????????????????????????????????????????????????????????????????????????????????????…
Elephantulus_intufi	???????????????????????????????????????????????????????????????????????????????????????????????????????????????????????????????????????????????????????????????????????????????????????????????????????????????????????????????????????????????????????????????????????????????????????????????????????????????????????????????????????????????????????????????????????????????????????????????????????????????…
Elephantulus_myurus	???????????????????????????????????????????????????????????????????????????????????????????????????????????????????????????????????????????????????????????????????????????????????????????????????????????????????????????????????????????????????????????????????????????????????????????????????????????????????????????????????????????????????????????????????????????????????????????????????????????????…
Elephantulus_revoili	???????????????????????????????????????????????????????????????????????????????????????????????????????????????????????????????????????????????????????????????????????????????????????????????????????????????????????????????????????????????????????????????????????????????????????????????????????????????????????????????????????????????????????????????????????????????????????????????????????????????…
Elephantulus_rozeti	???????????????????????????????????????????????????????????????????????????????????????????????????????????????????????????????????????????????????????????????????????????????????????????????????????????????????????????????????????????????????????????????????????????????????????????????????????????????????????????????????????????????????????????????????????????????????????????????????????????????…
Elephantulus_rufescens	gccattcatgacaactataaacctgacttctacaatgatgactcttgggttgaatttattgagctagacattgatgaccctggtgaaaagactgggggatcagacacggacagacttctaagcattgactctcaaaaatcactttctatccttggggtgaaggatgacgattctggacgtaccagctgttatgaacctgacattctggaggctgatttcaatgccagtgacacatgtgatg---gtaccttaggggtggctcagccacagagattaaaaggggaagcagatctcttgtgccttgaccaga---atcacaatagctcactgcctgttgatgcagg---------tcaacagcccaacctcaccctagcagaggaaagtaaaccaagacca…
Elephantulus_rupestris	???????????????????????????????????????????????????????????????????????????????????????????????????????????????????????????????????????????????????????????????????????????????????????????????????????????????????????????????????????????????????????????????????????????????????????????????????????????????????????????????????????????????????????????????????????????????????????????????????????????????…
Macroscelides_proboscideus	--------------------------------------------------tgaatttattgagctagacattgatgaccctggtgaaaagactgggggatcagacacggacagacttctaagcattgactctcaaaaatcacttcctatccttggggcgaaggatgacgattctggacgtaccagctgttatgaacctgacattctggaggttgatttcaacgccagtgacacatgtgatg---gtaccttaggggtggctcaaccacagaggttaaaaggggaagcagatctcttgtgccttgaccaga---atcacagtagctccctgcctgttgatgcagg---------tcaacagcccaacctcaccctagcagaggaaagtaaaccaagacca…
Petrodromus_tetradactylus	???????????????????????????????????????????????????????????????????????????????????????????????????????????????????????????????????????????????????????????????????????????????????????????????????????????????????????????????????????????????????????????????????????????????????????????????????????????????????????????????????????????????????????????????????????????????????????????????????????????????…
Rhynchocyon_chrysopygus	???????????????????????????????????????????????????????????????????????????????????????????????????????????????????????????????????????????????????????????????????????????????????????????????????????????????????????????????????????????????????????????????????????????????????????????????????????????????????????????????????????????????????????????????????????????????????????????????????????????????…
Rhynchocyon_cirnei	???????????????????????????????????????????????????????????????????????????????????????????????????????????????????????????????????????????????????????????????????????????????????????????????????????????????????????????????????????????????????????????????????????????????????????????????????????????????????????????????????????????????????????????????????????????????????????????????????????????????…
Rhynchocyon_petersi	gccatccatgacaactataaacctgcattctacaatgatgactcttgggttgaatttattgagctcgacattgatgaccctgatgaaaagactgagggatcagacacggacagacttctaagcattgatcctcaaaaatcacttcatatccttggggcaaaggatgatgattctggacgtactagctgttatgaacctgacattctggagactgatttcagtgccagtgacatgtgtgatg---gtacctcagaggtggctcagccccagaggttaaaaggggaagtagatctcttgtgccttgaccagaagaatcataatagctcactgcctatagatactgcctctgctattcagcagcctagcctcacccaagcagaggaaagcaaaacaagacca…
Rhynchocyon_udzungwensis	???????????????????????????????????????????????????????????????????????????????????????????????????????????????????????????????????????????????????????????????????????????????????????????????????????????????????????????????????????????????????????????????????????????????????????????????????????????????????????????????????????????????????????????????????????????????????????????????????????????????…
Metoldobotes_sp__nov	???????????????????????????????????????????????????????????????????????????????????????????????????????????????????????????????????????????????????????????????????????????????????????????????????????????????????????????????????????????????????????????????????????????????????????????????????????????????????????????????????????????????????????????????????????????????????????????????????????????????…
Chambius_kasserinensis	???????????????????????????????????????????????????????????????????????????????????????????????????????????????????????????????????????????????????????????????????????????????????????????????????????????????????????????????????????????????????????????????????????????????????????????????????????????????????????????????????????????????????????????????????????????????????????????????????????????????…
Herodotius_pattersoni	???????????????????????????????????????????????????????????????????????????????????????????????????????????????????????????????????????????????????????????????????????????????????????????????????????????????????????????????????????????????????????????????????????????????????????????????????????????????????????????????????????????????????????????????????????????????????????????????????????????????…
Orycteropus_afer	--------------------------------------------------tgaatttattgagctagatattgatgaccctgatgaaaagactgaaggatcagacacagacagacttctaagcaatgaccctcaaaaatcacttaatatccttggggctaaagatgatgattctggacgtaccagctgttatgagcctgacatcttggagacggatttcaatgccagtgacatgtgtgatg---gtaccccagaggtggctcagccacaaaggttaaaaggggaagcagatctcttgtgccttgaccagaagactcaagatagttcactgtctattgatgctgaccctgctactcagcagtccagtgtcaccctagcagaggagagcaaaccaagacca…
Myorycteropus_africanus	???????????????????????????????????????????????????????????????????????????????????????????????????????????????????????????????????????????????????????????????????????????????????????????????????????????????????????????????????????????????????????????????????????????????????????????????????????????????????????????????????????????????????????????????????????????????????????????????????????????????…
Dendrohyrax_dorsalis	???????????????????????????????????????????????????????????????????????????????????????????????????????????????????????????????????????????????????????????????????????????????????????????????????????????????????????????????????????????????????????????????????????????????????????????????????????????????????????????????????????????????????????????????????????????????????????????????????????????????…
Heterohyrax_brucei	gccatccatgacaactataaacctgaattctacagtgatgactcttgggttgaatttattgagctagacattgatgaccctgatgagaagactgaaggatcagacacagacagacttctaaccattgattctcaaaaatcatttaatatccttgcggcaaaggacgacgattctggacgtaccagctgttatgaacctgacattctggagactgatttcaatgccactgatgtgtgtgatg---gtaccttagaggtggctcagccacagaggttaaaaggggaagcagatctcttgtgccttgaccagaaaaaccaaaatagctcactgtctagtagggctgcccctgctacacagcagcccagtgttacccctgcagaggaaagcaaaccaggaccc…
Procavia_capensis	gccatccatgacaactataaacctgaattctacagtgatgactcttgggttgaatttattgagctagacattgatgaccctgatgagaagactgaaggatcagacacagacagacttctaaccattgattctcaaaaatcatttaatatccttgcggcaaaggacgacgattctggacgtaccagctgttatgaacctgacattctggagactgatttcaatgccactgatgtgtgtgatg---gtaccttagaggtggctcagccacagaggttaaaaggggaagcagatctcttgtgcctcgaccagaaaaaccaaaatagctcactgtctagtagggctgcccctgctacacagcagcccagtgttacccctgcagaggaaagcaaaccaggaccc…
Thyrohyrax_domorictus	???????????????????????????????????????????????????????????????????????????????????????????????????????????????????????????????????????????????????????????????????????????????????????????????????????????????????????????????????????????????????????????????????????????????????????????????????????????????????????????????????????????????????????????????????????????????????????????????????????????????…
Thyrohyrax_litholagus	???????????????????????????????????????????????????????????????????????????????????????????????????????????????????????????????????????????????????????????????????????????????????????????????????????????????????????????????????????????????????????????????????????????????????????????????????????????????????????????????????????????????????????????????????????????????????????????????????????????????…
Thyrohyrax_meyeri	???????????????????????????????????????????????????????????????????????????????????????????????????????????????????????????????????????????????????????????????????????????????????????????????????????????????????????????????????????????????????????????????????????????????????????????????????????????????????????????????????????????????????????????????????????????????????????????????????????????????…
Thyrohyrax_pygmaeus	???????????????????????????????????????????????????????????????????????????????????????????????????????????????????????????????????????????????????????????????????????????????????????????????????????????????????????????????????????????????????????????????????????????????????????????????????????????????????????????????????????????????????????????????????????????????????????????????????????????????…
Titanohyrax_andrewsi	???????????????????????????????????????????????????????????????????????????????????????????????????????????????????????????????????????????????????????????????????????????????????????????????????????????????????????????????????????????????????????????????????????????????????????????????????????????????????????????????????????????????????????????????????????????????????????????????????????????????…
Titanohyrax_angustidens	???????????????????????????????????????????????????????????????????????????????????????????????????????????????????????????????????????????????????????????????????????????????????????????????????????????????????????????????????????????????????????????????????????????????????????????????????????????????????????????????????????????????????????????????????????????????????????????????????????????????…
Titanohyrax_sp__nov	???????????????????????????????????????????????????????????????????????????????????????????????????????????????????????????????????????????????????????????????????????????????????????????????????????????????????????????????????????????????????????????????????????????????????????????????????????????????????????????????????????????????????????????????????????????????????????????????????????????????…
Saghatherium_antiquum	???????????????????????????????????????????????????????????????????????????????????????????????????????????????????????????????????????????????????????????????????????????????????????????????????????????????????????????????????????????????????????????????????????????????????????????????????????????????????????????????????????????????????????????????????????????????????????????????????????????????…
Saghatherium_bowni	???????????????????????????????????????????????????????????????????????????????????????????????????????????????????????????????????????????????????????????????????????????????????????????????????????????????????????????????????????????????????????????????????????????????????????????????????????????????????????????????????????????????????????????????????????????????????????????????????????????????…
Seggeurius_amourensis	???????????????????????????????????????????????????????????????????????????????????????????????????????????????????????????????????????????????????????????????????????????????????????????????????????????????????????????????????????????????????????????????????????????????????????????????????????????????????????????????????????????????????????????????????????????????????????????????????????????????…
Selenohyrax_chatrathi	???????????????????????????????????????????????????????????????????????????????????????????????????????????????????????????????????????????????????????????????????????????????????????????????????????????????????????????????????????????????????????????????????????????????????????????????????????????????????????????????????????????????????????????????????????????????????????????????????????????????…
Pachyhyrax_crassidentatus	???????????????????????????????????????????????????????????????????????????????????????????????????????????????????????????????????????????????????????????????????????????????????????????????????????????????????????????????????????????????????????????????????????????????????????????????????????????????????????????????????????????????????????????????????????????????????????????????????????????????…
Microhyrax_lavocati	???????????????????????????????????????????????????????????????????????????????????????????????????????????????????????????????????????????????????????????????????????????????????????????????????????????????????????????????????????????????????????????????????????????????????????????????????????????????????????????????????????????????????????????????????????????????????????????????????????????????…
Megalohyrax_eocaenus	???????????????????????????????????????????????????????????????????????????????????????????????????????????????????????????????????????????????????????????????????????????????????????????????????????????????????????????????????????????????????????????????????????????????????????????????????????????????????????????????????????????????????????????????????????????????????????????????????????????????…
Megalohyrax_sp__nov	???????????????????????????????????????????????????????????????????????????????????????????????????????????????????????????????????????????????????????????????????????????????????????????????????????????????????????????????????????????????????????????????????????????????????????????????????????????????????????????????????????????????????????????????????????????????????????????????????????????????…
Geniohyus_diphycus	???????????????????????????????????????????????????????????????????????????????????????????????????????????????????????????????????????????????????????????????????????????????????????????????????????????????????????????????????????????????????????????????????????????????????????????????????????????????????????????????????????????????????????????????????????????????????????????????????????????????…
Geniohyus_mirus	???????????????????????????????????????????????????????????????????????????????????????????????????????????????????????????????????????????????????????????????????????????????????????????????????????????????????????????????????????????????????????????????????????????????????????????????????????????????????????????????????????????????????????????????????????????????????????????????????????????????…
Dimaitherium_patnaiki	???????????????????????????????????????????????????????????????????????????????????????????????????????????????????????????????????????????????????????????????????????????????????????????????????????????????????????????????????????????????????????????????????????????????????????????????????????????????????????????????????????????????????????????????????????????????????????????????????????????????…
Bunohyrax_fajumensis	???????????????????????????????????????????????????????????????????????????????????????????????????????????????????????????????????????????????????????????????????????????????????????????????????????????????????????????????????????????????????????????????????????????????????????????????????????????????????????????????????????????????????????????????????????????????????????????????????????????????…
Bunohyrax_major	???????????????????????????????????????????????????????????????????????????????????????????????????????????????????????????????????????????????????????????????????????????????????????????????????????????????????????????????????????????????????????????????????????????????????????????????????????????????????????????????????????????????????????????????????????????????????????????????????????????????…
Afrohyrax_championi	???????????????????????????????????????????????????????????????????????????????????????????????????????????????????????????????????????????????????????????????????????????????????????????????????????????????????????????????????????????????????????????????????????????????????????????????????????????????????????????????????????????????????????????????????????????????????????????????????????????????…
Antilohyrax_pectidens	???????????????????????????????????????????????????????????????????????????????????????????????????????????????????????????????????????????????????????????????????????????????????????????????????????????????????????????????????????????????????????????????????????????????????????????????????????????????????????????????????????????????????????????????????????????????????????????????????????????????…
Elephas_antiquus_falconeri	???????????????????????????????????????????????????????????????????????????????????????????????????????????????????????????????????????????????????????????????????????????????????????????????????????????????????????????????????????????????????????????????????????????????????????????????????????????????????????????????????????????????????????????????????????????????????????????????????????????????…
Elephas_cypriotes	???????????????????????????????????????????????????????????????????????????????????????????????????????????????????????????????????????????????????????????????????????????????????????????????????????????????????????????????????????????????????????????????????????????????????????????????????????????????????????????????????????????????????????????????????????????????????????????????????????????????…
Elephas_maximus	--------------------------------------------------tgagtttattgagctagacattgatgaccctgatgaaaaggctgaaggatcagacacagacagacttctaagcaatgaccctcaaaaatctcttaatatctttggggcaaaagatgacgattctggacgtaccagctgttatgaacctgacattctggagactgatttcaatgtcattgacatgtgtgatg---gtacctcagaggcggctcagccacaaaggttaaaaggggaagcagatctcttgtgccttgaccagaagaatcaaaatagctcacagtctactgaggctgcccctgctactcagcagcccactgtcaccctagcagaggaaagcaaaccaggacca…
Elephas_maximus_asurus	???????????????????????????????????????????????????????????????????????????????????????????????????????????????????????????????????????????????????????????????????????????????????????????????????????????????????????????????????????????????????????????????????????????????????????????????????????????????????????????????????????????????????????????????????????????????????????????????????????????????…
Elephas_sp.	???????????????????????????????????????????????????????????????????????????????????????????????????????????????????????????????????????????????????????????????????????????????????????????????????????????????????????????????????????????????????????????????????????????????????????????????????????????????????????????????????????????????????????????????????????????????????????????????????????????????…
Loxodonta_africana	gccattcatgacaactataaacctgaattctacaatgatgactcttgggttgagtttattgagctagacattgatgaccctgatgaaaaggctgaaggatcagacacagacagacttctaagcaatgaccctcaaaaatctcttaatatccttggggcaaaagatgacgattctggacgtaccagctgttatgaacctgacattctggagactgatttcaatgtcattgacatgtgtgatg---gtacctcagaggcggctcagccgcaaaggttaaaaggggaagcagatctcttgtgccttgaccagaagaatcaaaatagctcacagtctactgaggctgcccctgctactcagcagcccactgtcaccctagcagaggaaagcaaaccaggacca…
Loxodonta_cyclotis	???????????????????????????????????????????????????????????????????????????????????????????????????????????????????????????????????????????????????????????????????????????????????????????????????????????????????????????????????????????????????????????????????????????????????????????????????????????????????????????????????????????????????????????????????????????????????????????????????????????????…
Mammut_americanum	???????????????????????????????????????????????????????????????????????????????????????????????????????????????????????????????????????????????????????????????????????????????????????????????????????????????????????????????????????????????????????????????????????????????????????????????????????????????????????????????????????????????????????????????????????????????????????????????????????????????…
Mammuthus_columbi	???????????????????????????????????????????????????????????????????????????????????????????????????????????????????????????????????????????????????????????????????????????????????????????????????????????????????????????????????????????????????????????????????????????????????????????????????????????????????????????????????????????????????????????????????????????????????????????????????????????????…
Mammuthus_primigenius	???????????????????????????????????????????????????????????????????????????????????????????????????????????????????????????????????????????????????????????????????????????????????????????????????????????????????????????????????????????????????????????????????????????????????????????????????????????????????????????????????????????????????????????????????????????????????????????????????????????????…
Phiomia_spp	???????????????????????????????????????????????????????????????????????????????????????????????????????????????????????????????????????????????????????????????????????????????????????????????????????????????????????????????????????????????????????????????????????????????????????????????????????????????????????????????????????????????????????????????????????????????????????????????????????????????…
Phosphatherium_escuilliei	???????????????????????????????????????????????????????????????????????????????????????????????????????????????????????????????????????????????????????????????????????????????????????????????????????????????????????????????????????????????????????????????????????????????????????????????????????????????????????????????????????????????????????????????????????????????????????????????????????????????…
Moeritherium_spp	???????????????????????????????????????????????????????????????????????????????????????????????????????????????????????????????????????????????????????????????????????????????????????????????????????????????????????????????????????????????????????????????????????????????????????????????????????????????????????????????????????????????????????????????????????????????????????????????????????????????…
Numidotherium_koholense	???????????????????????????????????????????????????????????????????????????????????????????????????????????????????????????????????????????????????????????????????????????????????????????????????????????????????????????????????????????????????????????????????????????????????????????????????????????????????????????????????????????????????????????????????????????????????????????????????????????????…
Omanitherium_dhofarensis	???????????????????????????????????????????????????????????????????????????????????????????????????????????????????????????????????????????????????????????????????????????????????????????????????????????????????????????????????????????????????????????????????????????????????????????????????????????????????????????????????????????????????????????????????????????????????????????????????????????????…
Arcanotherium_savagei	???????????????????????????????????????????????????????????????????????????????????????????????????????????????????????????????????????????????????????????????????????????????????????????????????????????????????????????????????????????????????????????????????????????????????????????????????????????????????????????????????????????????????????????????????????????????????????????????????????????????…
Barytherium_spp	???????????????????????????????????????????????????????????????????????????????????????????????????????????????????????????????????????????????????????????????????????????????????????????????????????????????????????????????????????????????????????????????????????????????????????????????????????????????????????????????????????????????????????????????????????????????????????????????????????????????…
Daouitherium_rebouli	???????????????????????????????????????????????????????????????????????????????????????????????????????????????????????????????????????????????????????????????????????????????????????????????????????????????????????????????????????????????????????????????????????????????????????????????????????????????????????????????????????????????????????????????????????????????????????????????????????????????…
Dugong_dugon	gctattcatgacaactgtaaacctgaattctacaatgatgactcttgggttgaatttattgagctagacattgatgaccccgatgaaaagacagaaggatcagacacagacagacttctaagcaatgaccctcaaaaatcacttaatatccttggggcgaaggatgacgattctggacgtaccagctgttatgaacctgacattctggaaactgatttccatgccactgacatatgtgatg---gtacctcagaggtggctcagccacaaaggttaaaaggggaagcagatctcttgtgccttgaccagaacaatcaaaatagctcactgtctaatgaggctgcccctgctactcagcagcccagtgtcaccctagaagaggaaagcaaaccaggacga…
Hydrodamalis_gigas	???????????????????????????????????????????????????????????????????????????????????????????????????????????????????????????????????????????????????????????????????????????????????????????????????????????????????????????????????????????????????????????????????????????????????????????????????????????????????????????????????????????????????????????????????????????????????????????????????????????????…
Prorastomus_sirenoides	???????????????????????????????????????????????????????????????????????????????????????????????????????????????????????????????????????????????????????????????????????????????????????????????????????????????????????????????????????????????????????????????????????????????????????????????????????????????????????????????????????????????????????????????????????????????????????????????????????????????…
Protosiren_smithae	???????????????????????????????????????????????????????????????????????????????????????????????????????????????????????????????????????????????????????????????????????????????????????????????????????????????????????????????????????????????????????????????????????????????????????????????????????????????????????????????????????????????????????????????????????????????????????????????????????????????…
Trichechus_inunguis	???????????????????????????????????????????????????????????????????????????????????????????????????????????????????????????????????????????????????????????????????????????????????????????????????????????????????????????????????????????????????????????????????????????????????????????????????????????????????????????????????????????????????????????????????????????????????????????????????????????????…
Trichechus_manatus	--------------------------------------------------tgaatttattgagctagacattgatgaccctgatgaaaagactgaaggatcagacacagacagacttctaagcaatgaccctcaaaaatcacttaatatccttggggcgaaggatgacgattctggacgtaccagctgttatgaacctgacattctggagactgatttccatgccactgacatatgtgatg---gtacctcagaggtggctcagccacaaaggttaaaaggggaagcagatctcttgtgcctcgaccagaagaatcaaaatagctcactgtctaacgaggctgcccctgctactcagcagcccagtgtcaccctagaagaggaaagcaaaccaggacca…
Trichechus_senegalensis	???????????????????????????????????????????????????????????????????????????????????????????????????????????????????????????????????????????????????????????????????????????????????????????????????????????????????????????????????????????????????????????????????????????????????????????????????????????????????????????????????????????????????????????????????????????????????????????????????????????????…
[vWF]
Didelphis_virginiana	???????????????????????????????????????????????????????????????????????????????????????????????????????????????????????????????????????????????????????????????????????????????????????????????????????????????????????????????????????????????????????????????????????????????????????????????????????????????????????????????????????????????????????????????????????????????????????????????????????????????…
Phascolarctos_cinereus	???????????????????????????????????????????????????????????????????????????????????????????????????????????????????????????????????????????????????????????????????????????????????????????????????????????????????????????????????????????????????????????????????????????????????????????????????????????????????????????????????????????????????????????????????????????????????????????????????????????????…
Macropus_rufus	???????????????????????????????????????????????????????????????????????????????????????????????????????????????????????????????????????????????????????????????????????????????????????????????????????????????????????????????????????????????????????????????????????????????????????????????????????????????????????????????????????????????????????????????????????????????????????????????????????????????…
Montanalestes_keeblerorum	???????????????????????????????????????????????????????????????????????????????????????????????????????????????????????????????????????????????????????????????????????????????????????????????????????????????????????????????????????????????????????????????????????????????????????????????????????????????????????????????????????????????????????????????????????????????????????????????????????????????…
Prokennalestes_trofimovi	???????????????????????????????????????????????????????????????????????????????????????????????????????????????????????????????????????????????????????????????????????????????????????????????????????????????????????????????????????????????????????????????????????????????????????????????????????????????????????????????????????????????????????????????????????????????????????????????????????????????…
Canis_lupus_familiaris	???????????????????????????????????????????????????????????????????????????????????????????????????????????????????????????????????????????????????????????????????????????????????????????????????????????????????????????????????????????????????????????????????????????????????????????????????????????????????????????????????????????????????????????????????????????????????????????????????????????????…
Felis_silvestris_catus	???????????????????????????????????????????????????????????????????????????????????????????????????????????????????????????????????????????????????????????????????????????????????????????????????????????????????????????????????????????????????????????????????????????????????????????????????????????????????????????????????????????????????????????????????????????????????????????????????????????????…
Manis_tetradactyla	???????????????????????????????????????????????????????????????????????????????????????????????????????????????????????????????????????????????????????????????????????????????????????????????????????????????????????????????????????????????????????????????????????????????????????????????????????????????????????????????????????????????????????????????????????????????????????????????????????????????…
Diceros_bicornis	???????????????????????????????????????????????????????????????????????????????????????????????????????????????????????????????????????????????????????????????????????????????????????????????????????????????????????????????????????????????????????????????????????????????????????????????????????????????????????????????????????????????????????????????????????????????????????????????????????????????…
Equus_caballus	???????????????????????????????????????????????????????????????????????????????????????????????????????????????????????????????????????????????????????????????????????????????????????????????????????????????????????????????????????????????????????????????????????????????????????????????????????????????????????????????????????????????????????????????????????????????????????????????????????????????…
Tapirus_indicus	???????????????????????????????????????????????????????????????????????????????????????????????????????????????????????????????????????????????????????????????????????????????????????????????????????????????????????????????????????????????????????????????????????????????????????????????????????????????????????????????????????????????????????????????????????????????????????????????????????????????…
Ceratotherium_simum	???????????????????????????????????????????????????????????????????????????????????????????????????????????????????????????????????????????????????????????????????????????????????????????????????????????????????????????????????????????????????????????????????????????????????????????????????????????????????????????????????????????????????????????????????????????????????????????????????????????????…
Sus_scrofa	???????????????????????????????????????????????????????????????????????????????????????????????????????????????????????????????????????????????????????????????????????????????????????????????????????????????????????????????????????????????????????????????????????????????????????????????????????????????????????????????????????????????????????????????????????????????????????????????????????????????…
Condylura_cristata	???????????????????????????????????????????????????????????????????????????????????????????????????????????????????????????????????????????????????????????????????????????????????????????????????????????????????????????????????????????????????????????????????????????????????????????????????????????????????????????????????????????????????????????????????????????????????????????????????????????????…
Erinaceus_europaeus	tcctccaagctgtcgcaggctgagttcgaggtgctgaaggcctttgtggtgggcgtgatggagcggctgcacatctcacagaagcgcattcgtgtggcgctggtggagtaccatgaaggctcacacgcctacctggacctgcaggaccacaagcggccatccgagctgcggcggattgccaggcaagtgcgctacgcgggcagcgagctggcatacaccagcgaggcgctcaaatacacgctcttccaggtgttcagcaagttggatcggcctgaagcggcccgggtggtcctgctgctgaccgccagcactgagcccccaggccagatccgcagcctggtgcgatacgcgcagggcctccggaagaaaagggtggtggtgctgcccgtggccctcggg…
Mus_musculus	???????????????????????????????????????????????????????????????????????????????????????????????????????????????????????????????????????????????????????????????????????????????????????????????????????????????????????????????????????????????????????????????????????????????????????????????????????????????????????????????????????????????????????????????????????????????????????????????????????????????…
Tupaia_glis	???????????????????????????????????????????????????????????????????????????????????????????????????????????????????????????????????????????????????????????????????????????????????????????????????????????????????????????????????????????????????????????????????????????????????????????????????????????????????????????????????????????????????????????????????????????????????????????????????????????????…
Homo_sapiens	???????????????????????????????????????????????????????????????????????????????????????????????????????????????????????????????????????????????????????????????????????????????????????????????????????????????????????????????????????????????????????????????????????????????????????????????????????????????????????????????????????????????????????????????????????????????????????????????????????????????…
Lemur_catta	tcttccaagctgtccgaggctgagtttggagtgctgaaggccttcgtggtgggcatgatggagcggctgcacatctcccagaagcgggtccgcgtggccgtggtggaataccacgacggctcccactcctacattgggctcacggaccggaagcggccgtcagaactgcggcgcatcgccagccaggtgaagtacgcgggcagccaggtggcctccaccagygaggtcctgaagttcacgctattccaaatcttcagcaagatcgaccgccccgaagcctcccgcatcatcctgctcctcacggccagccaggagcccccacggatggcccggaacttggtccgctacgtccagggcctgaagaaaaagaaggtcattgtgatccccgtgggcatcggg…
Choloepus_didactylus	???????????????????????????????????????????????????????????????????????????????????????????????????????????????????????????????????????????????????????????????????????????????????????????????????????????????????????????????????????????????????????????????????????????????????????????????????????????????????????????????????????????????????????????????????????????????????????????????????????????????…
Tamandua_tetradactyla	???????????????????????????????????????????????????????????????????????????????????????????????????????????????????????????????????????????????????????????????????????????????????????????????????????????????????????????????????????????????????????????????????????????????????????????????????????????????????????????????????????????????????????????????????????????????????????????????????????????????…
Dasypus_novemcinctus	???????????????????????????????????????????????????????????????????????????????????????????????????????????????????????????????????????????????????????????????????????????????????????????????????????????????????????????????????????????????????????????????????????????????????????????????????????????????????????????????????????????????????????????????????????????????????????????????????????????????…
Geogale_aurita	tcctccaagctgtcagaggctgagtttgaggtgctgaaggcctttgtggtgggcatgatggagcggctgcacatctcccagaagcggatccgcgtggccctggtggagtaccacgacggctcgcactcctacattgaactcaaggaccggaagcggccctcggagctgcggcgcattgcgggccaggtgaagtacgcgggcagccaggtggcttccaccagcgaggtcctcaagtacacgctcttccaggtcttcagcaaggccgaccggccagaagcctcccgcgtggtcctgctcctgacagccagcgaggagcccccccgcctggcccggaacctggcccgctatgcccagggtctgaagaagaagaaggctgtcgtgatccccgtgggcatcggg…
Limnogale_mergulus	tcctccaggctctcggaggctgagtttgaggtgctgaaggccttcgtggtgggcaccatggagcggctgcacatctcccagaagcggatccgcgtggccctggtggagtaccatgacggctcccattcttacatcgagcttaaggaccggaagcggccctcggaactgcggcgcatcgccagccaggtgaagtacgcgggcagccaggtggcctccaccagcgaggtcctgaagtacacgctgttccaggtcttcagcaaggctgaccgcccagaggcctcccgcgtggtcctgctcctgacagccagcgaggagcccccccggctggcccgcaacctggcccgctacgcgcagggcctgaagaagaagaaggccatcgtgatcccggtgggcctgggg…
Microgale_brevicaudata	-------ggctctcggaggccgagttcgaggtgctgaaggccttcgtggtgggcaccatggagcggctgcacatctcccagaagcggatccgcgtggccctggtggagtaccacgacggctcccactcctacatcgagctcaaggaccggaagcggccctcggagctgcggcgcatcgccagccaggtgaagtacgccggcagccaggtggcctccaccagcgaggtcctgaagtacacgctgttccaggtcttcagcaaggccgaccgccccgaggcctcccgggtggtcctgctgctgacggccagcgaggagcccccccggctggcccgcaacctggcccgctatgcgcagggcctgaagaagaagaaggccatcgtgatccccgtgggcctggga…
Microgale_cowani	???????????????????????????????????????????????????????????????????????????????????????????????????????????????????????????????????????????????????????????????????????????????????????????????????????????????????????????????????????????????????????????????????????????????????????????????????????????????????????????????????????????????????????????????????????????????????????????????????????????????…
Microgale_jobihely	???????????????????????????????????????????????????????????????????????????????????????????????????????????????????????????????????????????????????????????????????????????????????????????????????????????????????????????????????????????????????????????????????????????????????????????????????????????????????????????????????????????????????????????????????????????????????????????????????????????????…
Microgale_longicaudata	???????????????????????????????????????????????????????????????????????????????????????????????????????????????????????????????????????????????????????????????????????????????????????????????????????????????????????????????????????????????????????????????????????????????????????????????????????????????????????????????????????????????????????????????????????????????????????????????????????????????…
Microgale_parvula	-------ggctctcggaggccgagttcgaggtgctgaaggcctttgtggtgggcaccatggagcggctgcacatctcccagaagcggatccgtgtggccctggtggagtaccacgacggctcccactcctacatcgagctcaaggaccggaagcggccctcggagctgcggcgcattgccagccaggtgaagtacgcgggcagccaggtggcctccaccagcgaggtcctgaagtacacgctgttccaggtcttcagcaaggccgaccgccccgaggcctcccgcgtggtcctgctcctgatggccagcgaagagcccccccgactggcccgcaacctggcccgctacgcgcagggcctgaagaagaagaaggccatcgtgatccccgtgggcctgggg…
Microgale_principula	???????????????????????????????????????????????????????????????????????????????????????????????????????????????????????????????????????????????????????????????????????????????????????????????????????????????????????????????????????????????????????????????????????????????????????????????????????????????????????????????????????????????????????????????????????????????????????????????????????????????…
Microgale_pusilla	???????????????????????????????????????????????????????????????????????????????????????????????????????????????????????????????????????????????????????????????????????????????????????????????????????????????????????????????????????????????????????????????????????????????????????????????????????????????????????????????????????????????????????????????????????????????????????????????????????????????…
Microgale_taiva	???????????????????????????????????????????????????????????????????????????????????????????????????????????????????????????????????????????????????????????????????????????????????????????????????????????????????????????????????????????????????????????????????????????????????????????????????????????????????????????????????????????????????????????????????????????????????????????????????????????????…
Microgale_talazaci	???????????????????????????????????????????????????????????????????????????????????????????????????????????????????????????????????????????????????????????????????????????????????????????????????????????????????????????????????????????????????????????????????????????????????????????????????????????????????????????????????????????????????????????????????????????????????????????????????????????????…
Oryzorictes_hova	tcctccaagctgtcggaggccgagttcgaggtgctgaaggccttcgtggtgggcaccatggarcggctgcacatctcccagaagcggatccgcgtggcgctggtggagtaccacgacggctctcactcctacatcgagctcaaggaccggaagcggccctcggagctgcggcgcatcgcgggccaggtgaagtacgcgggcagtcaggtggcttccaccagcgaggtcctcaagtacacactgttccaggtcttcagcaaggccgaccgccccgaggcctcccgcgtggtcctgctcctgacggccagcgaggagcccccccgcatggcccggaacctggcccgctatgcccaaggcctraagaagaagaaggccatcgtgctcccagtgggcatcggg…
Micropotamogale_lamottei	tcctccaagctatcggaggccgagttccaggtgctgaaggcctttgtggtgggcataatggaaaggctgcacatctcccagaagcggatccgcgtggccctggtggagtaccacgacggctcgcacgcttacatcgagctcaaggaccgcaagcggccggccgagctgcggcgcatcgctggtcaggtgaggtacgccggcagccaggtggcgtccaccagcgaggtcctcaagtacacgctgttccaggtcttcagcaagatggaccgcccccaagcctcccgcatcgtcctgctcctgaccgccagcgaggagcccccgcggatggtccggaacttggcccgctatgtgcagggtctgaagaagaagaaagccattgtgatacccgtgggcatcggg…
Potamogale_velox	???????????????????????????????????????????????????????????????????????????????????????????????????????????????????????????????????????????????????????????????????????????????????????????????????????????????????????????????????????????????????????????????????????????????????????????????????????????????????????????????????????????????????????????????????????????????????????????????????????????????…
Echinops_telfairi	tcctccaagctgtccgaggccgagtttgaggtgctgaaggcctttgtggtgggcatgatggagcggctgcacatctcccagaaacgcatccgggtggccctggtggagtaccatgacggctcacactcttacatcgaactcaaggaccggaagcggccctcggagctgcggcgcattgcgggccaggtgaagtacgcgggcagccaggtggcttccaccaccgaggtcctgaagtacacgctgttccaggtcttcagcaaggtggaccgccccgaagcctcccgcgtggtcctgctcctgacagccagcgaggagccaccccggctggcccggaacttggcccgctatgcacagggcctgaagaagaagaaggccatcgtgatcccagtgggcctcggg…
Hemicentetes_semispinosus	tcctccaagctgtcggaggccgagtttgaggtgctgaaggccttcgtggtgggcaccatggagcggctgcacatctcccagaagcgcatccgggtggccctggtggagtaccacgacggctcacactcttacatcgaactcaaggaccggaagcggccctcggagctgcggcgcattgcgggccaggtgaagtacgcgggcagtcaggtggcttccaccagcgaggtcctgaagtacacgctgttccaggtcttcagcaaggtcgaccgccccgaagcctcccgcgtggtcctgctcctgacagccagcgaggagcccccgcggatggcccggaacttggcccgttatgcacagggcctgaagaagaagaaggccatcgtgatcccagtgggcatcggg…
Setifer_setosus	tcctccaggctgtctgaggccgagtttgaggtgctgaaggcctttgtggtgggcatgatggagcggctgcacatctcccagaaacgcatccgggtggccctggtggagtaccatgacggctcacactcttacatcgaactcaaggaccggaagcggccctcggagctgcggcgcattgcgggccaggtgaagtacgcgggcagccaggtggcttccaccaccgaggtcctgaagtacacgctgttccaggtcttcagcaaggtggaccgccccgaagcctcccgcgtggtcctgctcctgacagccagcgaggagcccccccggatggcccggaacttggcccgctatgcacagggcctgaagaagaagaaggccatcgtgatcccagtgggcatcggg…
Tenrec_ecaudatus	tcctccaagctgtcggaggccgagtttgaggtgctgaaggccttcgtggtgggcaccatggagcgactgcacatctcccaaaagcgcatccgggtggccctggtagagtaccatgacggctcacactcttacatcgaactcaaggaccggaagcggccctcggagctgcggcgcattgcgggccaggtgaagtacgcaggcagccaggtggcttccaccagcgaggtcctgaagtacacgctgttccaggtcttcagcaaggtcgaccgcccggaagcctcccgagtggtcctgctcctgacagccagcgaggagcccccccggatggcccggaacttggcccgctatgctcagggcctgaagaagaagaaggccatcgtgatcccagtgggcatcggg…
Protenrec_tricuspis	???????????????????????????????????????????????????????????????????????????????????????????????????????????????????????????????????????????????????????????????????????????????????????????????????????????????????????????????????????????????????????????????????????????????????????????????????????????????????????????????????????????????????????????????????????????????????????????????????????????????…
Carpitalpa_arendsi	???????????????????????????????????????????????????????????????????????????????????????????????????????????????????????????????????????????????????????????????????????????????????????????????????????????????????????????????????????????????????????????????????????????????????????????????????????????????????????????????????????????????????????????????????????????????????????????????????????????????…
Chlorotalpa_duthieae	???????????????????????????????????????????????????????????????????????????????????????????????????????????????????????????????????????????????????????????????????????????????????????????????????????????????????????????????????????????????????????????????????????????????????????????????????????????????????????????????????????????????????????????????????????????????????????????????????????????????…
Chlorotalpa_sclateri	???????????????????????????????????????????????????????????????????????????????????????????????????????????????????????????????????????????????????????????????????????????????????????????????????????????????????????????????????????????????????????????????????????????????????????????????????????????????????????????????????????????????????????????????????????????????????????????????????????????????…
Chrysochloris_asiatica	???????????????????????????????????????????????????????????????????????????????????????????????????????????????????????????????????????????????????????????????????????????????????????????????????????????????????????????????????????????????????????????????????????????????????????????????????????????????????????????????????????????????????????????????????????????????????????????????????????????????…
Chrysochloris_stuhlmanni	???????????????????????????????????????????????????????????????????????????????????????????????????????????????????????????????????????????????????????????????????????????????????????????????????????????????????????????????????????????????????????????????????????????????????????????????????????????????????????????????????????????????????????????????????????????????????????????????????????????????…
Chrysospalax_trevelyani	???????????????????????????????????????????????????????????????????????????????????????????????????????????????????????????????????????????????????????????????????????????????????????????????????????????????????????????????????????????????????????????????????????????????????????????????????????????????????????????????????????????????????????????????????????????????????????????????????????????????…
Chrysospalax_villosus	???????????????????????????????????????????????????????????????????????????????????????????????????????????????????????????????????????????????????????????????????????????????????????????????????????????????????????????????????????????????????????????????????????????????????????????????????????????????????????????????????????????????????????????????????????????????????????????????????????????????…
Cryptochloris_wintoni	???????????????????????????????????????????????????????????????????????????????????????????????????????????????????????????????????????????????????????????????????????????????????????????????????????????????????????????????????????????????????????????????????????????????????????????????????????????????????????????????????????????????????????????????????????????????????????????????????????????????…
Eremitalpa_granti	???????????????????????????????????????????????????????????????????????????????????????????????????????????????????????????????????????????????????????????????????????????????????????????????????????????????????????????????????????????????????????????????????????????????????????????????????????????????????????????????????????????????????????????????????????????????????????????????????????????????…
Amblysomus_corriae	???????????????????????????????????????????????????????????????????????????????????????????????????????????????????????????????????????????????????????????????????????????????????????????????????????????????????????????????????????????????????????????????????????????????????????????????????????????????????????????????????????????????????????????????????????????????????????????????????????????????…
Amblysomus_hottentotus	tctgccaagctgtcagaggctgagtttgagatgctgaaggtctttgtggtgggcatgatggagcggctgcacatctctcagaagcggatccgtgtggccgtggtggagtaccatgacggctcacatgcttacatcgaactcagggaccggaagcggccctcagagctgcggcgcattgctggacaggtgaagtacgcaggcagccaggtggcttccaccagtgaggtcttaaagtacacgctgttccaaatctttagcaaagctgaccgcccggaagcctcccgcattgtcctgctcctgacagccagtgaggagcctccgcggatggctcggaacttggtccgctatgtgcaaggcctgaagaagaagaaggttattgtgatcccggtgggcattggg…
Amblysomus_marleyi	???????????????????????????????????????????????????????????????????????????????????????????????????????????????????????????????????????????????????????????????????????????????????????????????????????????????????????????????????????????????????????????????????????????????????????????????????????????????????????????????????????????????????????????????????????????????????????????????????????????????…
Amblysomus_robustus	???????????????????????????????????????????????????????????????????????????????????????????????????????????????????????????????????????????????????????????????????????????????????????????????????????????????????????????????????????????????????????????????????????????????????????????????????????????????????????????????????????????????????????????????????????????????????????????????????????????????…
Amblysomus_septentrionalis	???????????????????????????????????????????????????????????????????????????????????????????????????????????????????????????????????????????????????????????????????????????????????????????????????????????????????????????????????????????????????????????????????????????????????????????????????????????????????????????????????????????????????????????????????????????????????????????????????????????????…
Calcochloris_leucorhina	???????????????????????????????????????????????????????????????????????????????????????????????????????????????????????????????????????????????????????????????????????????????????????????????????????????????????????????????????????????????????????????????????????????????????????????????????????????????????????????????????????????????????????????????????????????????????????????????????????????????…
Calcochloris_obtusirostris	???????????????????????????????????????????????????????????????????????????????????????????????????????????????????????????????????????????????????????????????????????????????????????????????????????????????????????????????????????????????????????????????????????????????????????????????????????????????????????????????????????????????????????????????????????????????????????????????????????????????…
Neamblysomus_gunningi	???????????????????????????????????????????????????????????????????????????????????????????????????????????????????????????????????????????????????????????????????????????????????????????????????????????????????????????????????????????????????????????????????????????????????????????????????????????????????????????????????????????????????????????????????????????????????????????????????????????????…
Neamblysomus_julianae	???????????????????????????????????????????????????????????????????????????????????????????????????????????????????????????????????????????????????????????????????????????????????????????????????????????????????????????????????????????????????????????????????????????????????????????????????????????????????????????????????????????????????????????????????????????????????????????????????????????????…
Dilambdogale_gheerbranti	???????????????????????????????????????????????????????????????????????????????????????????????????????????????????????????????????????????????????????????????????????????????????????????????????????????????????????????????????????????????????????????????????????????????????????????????????????????????????????????????????????????????????????????????????????????????????????????????????????????????…
Widanelfarasia_bowni	???????????????????????????????????????????????????????????????????????????????????????????????????????????????????????????????????????????????????????????????????????????????????????????????????????????????????????????????????????????????????????????????????????????????????????????????????????????????????????????????????????????????????????????????????????????????????????????????????????????????…
Elephantulus_brachyrhynchus	???????????????????????????????????????????????????????????????????????????????????????????????????????????????????????????????????????????????????????????????????????????????????????????????????????????????????????????????????????????????????????????????????????????????????????????????????????????????????????????????????????????????????????????????????????????????????????????????????????????????…
Elephantulus_edwardii	tcctccaagctgtcagaggctgagtttgaggtggtgaaagcctttgtggtaagcatgatggagcgactgcacatctctcagaagcggatccgcgtggccttaatagaataccacgatggctcgcattcctacatcgagctcaaggaccggaagcggccatcggacctgcggcgtatcgctggccaggtgaggtacgtgggcagcaatgtggcttccaccagtgaagttttgaagtatacgctgttccaagtgtttggcaaggcagaccgcccagaggcctcccgcattgccctgctcctgacggccagccaggagcccccacggatggcccggaacttggtccgctatgtgcagggcctgaagaagaagaaggtcatcgtgatccctgtgggcattggg…
Elephantulus_fuscipes	???????????????????????????????????????????????????????????????????????????????????????????????????????????????????????????????????????????????????????????????????????????????????????????????????????????????????????????????????????????????????????????????????????????????????????????????????????????????????????????????????????????????????????????????????????????????????????????????????????????????…
Elephantulus_fuscus	???????????????????????????????????????????????????????????????????????????????????????????????????????????????????????????????????????????????????????????????????????????????????????????????????????????????????????????????????????????????????????????????????????????????????????????????????????????????????????????????????????????????????????????????????????????????????????????????????????????????…
Elephantulus_intufi	tcctccaagctgtcggaggctgagtttgaggtgctgaaagcctttgtggtaagcatgatggagcgactgcacatctctcagaagcggatccgtgtggccttggtagaataccacgatggctcacactcctacatcgagttcaaggaccggaagcggccatcggacctgcggcgcatcgctggccaggtgaggtacgtgggcagcaatgtggcttccaccagtgaagttttgaagtatacgctgttccaagtgtttagcaagacagatcgcccagaggcctcccgcattgccctgctcctgacggccagccaggagcccccacagatgtcccggaacttcgtccgctatgtacagggcctgaagaagaagaaggtcattgtgatccctgtgagcattggg…
Elephantulus_myurus	tcctccaagctgtcggaggctgagtttgaggtgctgaaagcctttgtggtaagcatgatggagcgactgcacatctctcagaagcggatccgtgtggccttgatagaatatcacgatggctcacactcctacatcgagctcaaggaccggaagcggccatcggacctgcggcgcattgctggccaggtgaggtacgtgggcagcaatgtggcttccaccagtgaagttttgaagtatacgctgttccaagtgtttggcaaggcagaccgtccagaggcctcccgcattgccctgctcctgacggccagccaggagcccccacagatggcccggaacttggtccgctatgtgcagggcctgaagaagaagaaggtcattgtgatccccgtgggcattggg…
Elephantulus_revoili	???????????????????????????????????????????????????????????????????????????????????????????????????????????????????????????????????????????????????????????????????????????????????????????????????????????????????????????????????????????????????????????????????????????????????????????????????????????????????????????????????????????????????????????????????????????????????????????????????????????????…
Elephantulus_rozeti	tcctctaagctgtcagaggctgagtttgaggttctgaaagcctttgtggtaggcgtgatggagcgactgcacatctctcagaagcggatccgtgtggccttgatagaataccacgatggctcacactcctacatcgagcttaaggaccggaagcgaccatcggacctgaggcgtattgctggccaggtgaagtacgtgggcagcagtgtagcttctaccagtgaagttttgaagtatacactgttccaagtctttggcaagacagatcgcccagaggcctcccgcattgccctgcttttgactgcaagccaggagtccccacagatggtccgagacttagtccgctatgtgcagggcctgaagaggaagaaggtcatcgtgattcctgtgggcattggg…
Elephantulus_rufescens	tcctccaagctgtcggaggctgagtttgaggtgctgaaagcctttgtggtaagcataatggagcgactgcacatctctcagaagcggatccgtgtggccttgatagaataccacgatggctcgcactcctacattgagttcaaggaccggaagcggccatcggacctgcggcgcatcgctggccaggtgaggtacgtgggaagcaatgtggcttccaccagtgaagttttgaagtatacgctgttccaagtgtttagcaagacagatcgcccagaggcctcccgcattgccctgctcgtgacagccagccaggagcccccacagatgtcccggaacttcgctcgctatgcccaggacctgaagaagaagaaggtcatcgtgatccctgtgggcattggg…
Elephantulus_rupestris	???????????????????????????????????????????????????????????????????????????????????????????????????????????????????????????????????????????????????????????????????????????????????????????????????????????????????????????????????????????????????????????????????????????????????????????????????????????????????????????????????????????????????????????????????????????????????????????????????????????????…
Macroscelides_proboscideus	tcctccaagctgtcagaagctgagtttgaggtgctgaaagcctttgtggtaggcatgatggagcgactgcacatctctcagaagcggatccgtgtggccttgatagaataccacgatggctcacactcctacatcgagctcaaggatcggaagcggccatcggacttgcggcgcatcgctggccaggtgaagtacgtgggcagcaatgtggcttccaccagtgaagttttgaagtatacgctgttccaagtctttagcaaggcagatcgcccagaggcctcccgcattgccctgctcttgacggccagccaggagtccccacagatggtccgggatttagtccgctatgtgcagggcctgaagaagaagaaggtcatcgtgatccctgtgggcattggg…
Petrodromus_tetradactylus	tcctccaagctgtcggaggctgagtttgaggtgctgaaagcctttgtggtaggcgtgatggagcgactgcacatttctcagaagcggatccgtgtggccttgatagaataccacgatggctcacactcctacatcgagctcaaggaccggaagcgaccatcggacctgaggcgtatcgctggccaggtgaagtacgtgggcagcaacgtagcttctaccagtgaagttatgaagtatatactgttccaagtctttggcaagatggatcgcccagaggcctcccgcattgccctgctcttgacggcaagccaggagtccccacggatggtccgggacttagtccactatgtgcagggcctgaagaggaagaaggtcatcgtgatccctgtgggcattggg…
Rhynchocyon_chrysopygus	???????????????????????????????????????????????????????????????????????????????????????????????????????????????????????????????????????????????????????????????????????????????????????????????????????????????????????????????????????????????????????????????????????????????????????????????????????????????????????????????????????????????????????????????????????????????????????????????????????????????…
Rhynchocyon_cirnei	tcctccaagctgtcagaggcagagtttgaagtactgaaggcctttgtggtgagcgtgatggagcgactacacatctctcagaagcggatccgtgtggccttggtggaataccatgaaggctcacactcctacattgagctcaaggaccggaagcggccttcagagctgcggcgcatcgctggccaggtgaagtatgcgggcagcaatgtggcttccactaatgaggtcctgaagtatacattgttccaagtgtttggcaacatagaccgcccagaggcctcccgtattgtcctgctcttgacggccagccaagatcccacacgggggacccggaacttgatccgctatttgcagggcctgaagaagaagaaggtcatcgtgatcccagtgggcattgag…
Rhynchocyon_petersi	tcctccaagctgtcagaggcagagtttgaagtactgaaggcctttgtggtgagcgtgatggagcgactacacatctctcagaagcggatccgtgtggccttggtggaataccatgaaggctcacactcctacattgagctcaaggatcggaagcggccttcagagctgcggcgcatcgctggccaggtgaagtatgcgggcagcaatgtggcttccactaatgaggtcctgaagtatacattgttccaagtgtttggcaacatagaccgcccagaggcctcccgtattgtcctgctcttgacggccagccaagatcccacacgggggacccggaacttgatccgctatttgcagggcctgaagaagaagaaggtcatcgtgatcccagtgggcattgag…
Rhynchocyon_udzungwensis	tcctccaagctgtcagaggcagagtttgaagtactgaaggcctttgtggtgagcgtgatggagcgactacacatctctcagaagcggatccgtgtggccttggtggaataccatgaaggctcacactcctacattgagctcaaggaccggaagcggccttcagagctgaggcgcatcgctggccaggtgaagtatgcgggcagcaatgtggcttccactaatgaggtcctgaagtatacattgttccaagtgtttggcaacatagaccgcccagaggcctcccgtattgtcctgctcttgacggccagccaagatcccacacgggggacccggaacttgatccgctatttgcagggcctgaagaagaagaaggtcatcgtgatcccagtgggcattgag…
Metoldobotes_sp__nov	???????????????????????????????????????????????????????????????????????????????????????????????????????????????????????????????????????????????????????????????????????????????????????????????????????????????????????????????????????????????????????????????????????????????????????????????????????????????????????????????????????????????????????????????????????????????????????????????????????????????…
Chambius_kasserinensis	???????????????????????????????????????????????????????????????????????????????????????????????????????????????????????????????????????????????????????????????????????????????????????????????????????????????????????????????????????????????????????????????????????????????????????????????????????????????????????????????????????????????????????????????????????????????????????????????????????????????…
Herodotius_pattersoni	???????????????????????????????????????????????????????????????????????????????????????????????????????????????????????????????????????????????????????????????????????????????????????????????????????????????????????????????????????????????????????????????????????????????????????????????????????????????????????????????????????????????????????????????????????????????????????????????????????????????…
Orycteropus_afer	tcctccaagctgtcagaggctgaattcgaagtgctcaaagtctttgtggtgggcatgatggaacggctgcacatctcccagaagcggatccgtgtggctgtcgtggaataccatgatggctcacactcctacattgatctcaaggatcggaagcggccctcggagctgcggcgcattggggggaaggtcaagtacgtgggcagccagttggcctccaccagtgagatcttgaagtacacgatgttccaaatctttgtcgagaatggccgccccgaagcctcccgtactgctgtgctcctgacagccagccgggaacccccacggatggcccgcaacttgggccgctatgtccagggcctgaagaagaggaaggccattgtgatccccgtgggcattggg…
Myorycteropus_africanus	???????????????????????????????????????????????????????????????????????????????????????????????????????????????????????????????????????????????????????????????????????????????????????????????????????????????????????????????????????????????????????????????????????????????????????????????????????????????????????????????????????????????????????????????????????????????????????????????????????????????…
Dendrohyrax_dorsalis	???????????????????????????????????????????????????????????????????????????????????????????????????????????????????????????????????????????????????????????????????????????????????????????????????????????????????????????????????????????????????????????????????????????????????????????????????????????????????????????????????????????????????????????????????????????????????????????????????????????????…
Heterohyrax_brucei	tcctccaagctgtcggaggctgagtttgaggtactgaagggttttgtggtggacatgatggagcggctacacatctcccagaagcgggtccgtgtggctgtggtggagtaccatgatggctcgcactcctatattgacctcagggaccggaagcggccctcagaactgcgacgcatcgccagtcaggtcaagtacgtgggcagccagttggcctccaccagtgaggtcttgaagtacacggtgttccaaatctttggcaagaatgaccgccccgaagcctcccgtgctgctgtgctcctgacagccagccaggaacccccacggatggcacggaatttggtccgctatgtgcgggaactgaagaagaagaaggtcatcatgatcccggtgggcatcgga…
Procavia_capensis	tcctccaagctgtcggaggctgagtttggggtactgaagggttttgtggtggacatgatggagcggctacacatctcccagaagcgggtccgtgtggctgtggtggagtaccatgatggctcgcactcctatattgacctcagggaccggaagcggccctcagaactgcgacgcatcgccagtcaggtcaagtacgtgggcagccagttggcctccaccagtgaggtcttgaagtacacggtgttccaaatctttggcaagaatgaccgccccgaagcctcccgtgctgctgtgctcctgacagccagccaggaacccccacggatggcacggaatttggt-cgc-atgtgcgg-aactgaagaagaagaaggtcatcatgatcccggtgggcattgga…
Thyrohyrax_domorictus	???????????????????????????????????????????????????????????????????????????????????????????????????????????????????????????????????????????????????????????????????????????????????????????????????????????????????????????????????????????????????????????????????????????????????????????????????????????????????????????????????????????????????????????????????????????????????????????????????????????????…
Thyrohyrax_litholagus	???????????????????????????????????????????????????????????????????????????????????????????????????????????????????????????????????????????????????????????????????????????????????????????????????????????????????????????????????????????????????????????????????????????????????????????????????????????????????????????????????????????????????????????????????????????????????????????????????????????????…
Thyrohyrax_meyeri	???????????????????????????????????????????????????????????????????????????????????????????????????????????????????????????????????????????????????????????????????????????????????????????????????????????????????????????????????????????????????????????????????????????????????????????????????????????????????????????????????????????????????????????????????????????????????????????????????????????????…
Thyrohyrax_pygmaeus	???????????????????????????????????????????????????????????????????????????????????????????????????????????????????????????????????????????????????????????????????????????????????????????????????????????????????????????????????????????????????????????????????????????????????????????????????????????????????????????????????????????????????????????????????????????????????????????????????????????????…
Titanohyrax_andrewsi	???????????????????????????????????????????????????????????????????????????????????????????????????????????????????????????????????????????????????????????????????????????????????????????????????????????????????????????????????????????????????????????????????????????????????????????????????????????????????????????????????????????????????????????????????????????????????????????????????????????????…
Titanohyrax_angustidens	???????????????????????????????????????????????????????????????????????????????????????????????????????????????????????????????????????????????????????????????????????????????????????????????????????????????????????????????????????????????????????????????????????????????????????????????????????????????????????????????????????????????????????????????????????????????????????????????????????????????…
Titanohyrax_sp__nov	???????????????????????????????????????????????????????????????????????????????????????????????????????????????????????????????????????????????????????????????????????????????????????????????????????????????????????????????????????????????????????????????????????????????????????????????????????????????????????????????????????????????????????????????????????????????????????????????????????????????…
Saghatherium_antiquum	???????????????????????????????????????????????????????????????????????????????????????????????????????????????????????????????????????????????????????????????????????????????????????????????????????????????????????????????????????????????????????????????????????????????????????????????????????????????????????????????????????????????????????????????????????????????????????????????????????????????…
Saghatherium_bowni	???????????????????????????????????????????????????????????????????????????????????????????????????????????????????????????????????????????????????????????????????????????????????????????????????????????????????????????????????????????????????????????????????????????????????????????????????????????????????????????????????????????????????????????????????????????????????????????????????????????????…
Seggeurius_amourensis	???????????????????????????????????????????????????????????????????????????????????????????????????????????????????????????????????????????????????????????????????????????????????????????????????????????????????????????????????????????????????????????????????????????????????????????????????????????????????????????????????????????????????????????????????????????????????????????????????????????????…
Selenohyrax_chatrathi	???????????????????????????????????????????????????????????????????????????????????????????????????????????????????????????????????????????????????????????????????????????????????????????????????????????????????????????????????????????????????????????????????????????????????????????????????????????????????????????????????????????????????????????????????????????????????????????????????????????????…
Pachyhyrax_crassidentatus	???????????????????????????????????????????????????????????????????????????????????????????????????????????????????????????????????????????????????????????????????????????????????????????????????????????????????????????????????????????????????????????????????????????????????????????????????????????????????????????????????????????????????????????????????????????????????????????????????????????????…
Microhyrax_lavocati	???????????????????????????????????????????????????????????????????????????????????????????????????????????????????????????????????????????????????????????????????????????????????????????????????????????????????????????????????????????????????????????????????????????????????????????????????????????????????????????????????????????????????????????????????????????????????????????????????????????????…
Megalohyrax_eocaenus	???????????????????????????????????????????????????????????????????????????????????????????????????????????????????????????????????????????????????????????????????????????????????????????????????????????????????????????????????????????????????????????????????????????????????????????????????????????????????????????????????????????????????????????????????????????????????????????????????????????????…
Megalohyrax_sp__nov	???????????????????????????????????????????????????????????????????????????????????????????????????????????????????????????????????????????????????????????????????????????????????????????????????????????????????????????????????????????????????????????????????????????????????????????????????????????????????????????????????????????????????????????????????????????????????????????????????????????????…
Geniohyus_diphycus	???????????????????????????????????????????????????????????????????????????????????????????????????????????????????????????????????????????????????????????????????????????????????????????????????????????????????????????????????????????????????????????????????????????????????????????????????????????????????????????????????????????????????????????????????????????????????????????????????????????????…
Geniohyus_mirus	???????????????????????????????????????????????????????????????????????????????????????????????????????????????????????????????????????????????????????????????????????????????????????????????????????????????????????????????????????????????????????????????????????????????????????????????????????????????????????????????????????????????????????????????????????????????????????????????????????????????…
Dimaitherium_patnaiki	???????????????????????????????????????????????????????????????????????????????????????????????????????????????????????????????????????????????????????????????????????????????????????????????????????????????????????????????????????????????????????????????????????????????????????????????????????????????????????????????????????????????????????????????????????????????????????????????????????????????…
Bunohyrax_fajumensis	???????????????????????????????????????????????????????????????????????????????????????????????????????????????????????????????????????????????????????????????????????????????????????????????????????????????????????????????????????????????????????????????????????????????????????????????????????????????????????????????????????????????????????????????????????????????????????????????????????????????…
Bunohyrax_major	???????????????????????????????????????????????????????????????????????????????????????????????????????????????????????????????????????????????????????????????????????????????????????????????????????????????????????????????????????????????????????????????????????????????????????????????????????????????????????????????????????????????????????????????????????????????????????????????????????????????…
Afrohyrax_championi	???????????????????????????????????????????????????????????????????????????????????????????????????????????????????????????????????????????????????????????????????????????????????????????????????????????????????????????????????????????????????????????????????????????????????????????????????????????????????????????????????????????????????????????????????????????????????????????????????????????????…
Antilohyrax_pectidens	???????????????????????????????????????????????????????????????????????????????????????????????????????????????????????????????????????????????????????????????????????????????????????????????????????????????????????????????????????????????????????????????????????????????????????????????????????????????????????????????????????????????????????????????????????????????????????????????????????????????…
Elephas_antiquus_falconeri	???????????????????????????????????????????????????????????????????????????????????????????????????????????????????????????????????????????????????????????????????????????????????????????????????????????????????????????????????????????????????????????????????????????????????????????????????????????????????????????????????????????????????????????????????????????????????????????????????????????????…
Elephas_cypriotes	???????????????????????????????????????????????????????????????????????????????????????????????????????????????????????????????????????????????????????????????????????????????????????????????????????????????????????????????????????????????????????????????????????????????????????????????????????????????????????????????????????????????????????????????????????????????????????????????????????????????…
Elephas_maximus	tcctccaagctgtcggaggctgagtttgatgtgctaaaggtctttgtggtggacatgatggagcggctgaacatctcccagaagcggatccgtgtggccgtggtggagtaccacgatggctcgcactcctacatcgacctcagggacaggaagcagccttcagagctgcggcgcatcgctggtcaggtgaagtacgcaggcagccaggtggcctccaccactgaggtcttgaagtacacgttgttccaaatctttggcaaggccgatcgcccagaagcctcccgtattgccctgctcctgacagccagtgaagagcccccacggatggcccggaaattggtccgatatgtgcagggcctgaagaagaagaaggttattgtgatcccggtgggcattgga…
Elephas_maximus_asurus	???????????????????????????????????????????????????????????????????????????????????????????????????????????????????????????????????????????????????????????????????????????????????????????????????????????????????????????????????????????????????????????????????????????????????????????????????????????????????????????????????????????????????????????????????????????????????????????????????????????????…
Elephas_sp.	???????????????????????????????????????????????????????????????????????????????????????????????????????????????????????????????????????????????????????????????????????????????????????????????????????????????????????????????????????????????????????????????????????????????????????????????????????????????????????????????????????????????????????????????????????????????????????????????????????????????…
Loxodonta_africana	tcctccaagctgtcggaggctgagtttgatgtgctaaaggtctttgtggtggacatgatggagcggctgcacatctcccagaagcggatccgtgtggccgtggtggagtaccacgatggctcgcactcctacatcgacctcagggacaggaagcagccttcggagctgcggcgcatcgctggtcaggtgaagtatgcaggcagccaggtggcctccaccactgaggtcttgaagtacacgttgttccaaatctttggcaaggccgatcgcccagaagcctcccgtattgccctgctcctgacagccagtgaagagcccccacggttggcccggaacttggcccgatatgtccagggcctgaagaagaagaaggttattgtgatcccggtgggcattgga…
Loxodonta_cyclotis	???????????????????????????????????????????????????????????????????????????????????????????????????????????????????????????????????????????????????????????????????????????????????????????????????????????????????????????????????????????????????????????????????????????????????????????????????????????????????????????????????????????????????????????????????????????????????????????????????????????????…
Mammut_americanum	???????????????????????????????????????????????????????????????????????????????????????????????????????????????????????????????????????????????????????????????????????????????????????????????????????????????????????????????????????????????????????????????????????????????????????????????????????????????????????????????????????????????????????????????????????????????????????????????????????????????…
Mammuthus_columbi	???????????????????????????????????????????????????????????????????????????????????????????????????????????????????????????????????????????????????????????????????????????????????????????????????????????????????????????????????????????????????????????????????????????????????????????????????????????????????????????????????????????????????????????????????????????????????????????????????????????????…
Mammuthus_primigenius	tcctccaagctgtcggaggctgagtttgatgtgctaaaggtctttgtggtggacatgatggagcggctgcacatctnccagaagcggatccgtgtggccgtggtggagtaccacgatggctcgcactcctacatcgacctcagggacaggaagcagccttcagagctgcggngcatcgntggtcaggtgaagtacgcaggcagccnngtggcc------------------------------------------------------------------------------------------------------------------------------------------------------------------------------------------…
Phiomia_spp	???????????????????????????????????????????????????????????????????????????????????????????????????????????????????????????????????????????????????????????????????????????????????????????????????????????????????????????????????????????????????????????????????????????????????????????????????????????????????????????????????????????????????????????????????????????????????????????????????????????????…
Phosphatherium_escuilliei	???????????????????????????????????????????????????????????????????????????????????????????????????????????????????????????????????????????????????????????????????????????????????????????????????????????????????????????????????????????????????????????????????????????????????????????????????????????????????????????????????????????????????????????????????????????????????????????????????????????????…
Moeritherium_spp	???????????????????????????????????????????????????????????????????????????????????????????????????????????????????????????????????????????????????????????????????????????????????????????????????????????????????????????????????????????????????????????????????????????????????????????????????????????????????????????????????????????????????????????????????????????????????????????????????????????????…
Numidotherium_koholense	???????????????????????????????????????????????????????????????????????????????????????????????????????????????????????????????????????????????????????????????????????????????????????????????????????????????????????????????????????????????????????????????????????????????????????????????????????????????????????????????????????????????????????????????????????????????????????????????????????????????…
Omanitherium_dhofarensis	???????????????????????????????????????????????????????????????????????????????????????????????????????????????????????????????????????????????????????????????????????????????????????????????????????????????????????????????????????????????????????????????????????????????????????????????????????????????????????????????????????????????????????????????????????????????????????????????????????????????…
Arcanotherium_savagei	???????????????????????????????????????????????????????????????????????????????????????????????????????????????????????????????????????????????????????????????????????????????????????????????????????????????????????????????????????????????????????????????????????????????????????????????????????????????????????????????????????????????????????????????????????????????????????????????????????????????…
Barytherium_spp	???????????????????????????????????????????????????????????????????????????????????????????????????????????????????????????????????????????????????????????????????????????????????????????????????????????????????????????????????????????????????????????????????????????????????????????????????????????????????????????????????????????????????????????????????????????????????????????????????????????????…
Daouitherium_rebouli	???????????????????????????????????????????????????????????????????????????????????????????????????????????????????????????????????????????????????????????????????????????????????????????????????????????????????????????????????????????????????????????????????????????????????????????????????????????????????????????????????????????????????????????????????????????????????????????????????????????????…
Dugong_dugon	tcctccaagctgtcagaggctgagtttgacatgctaaaggtctttgtggtggacatgatggagcggctacacatctcccagaagcggatccgtgtggccgtggtggagtaccatgacggctcccactcctacattgacctcagggaccggaagcggccctcagagcttcgacgcattgctggtcaggtgaagtatgtgggaagccaggtggcctccaccagtgaggtcttgaagtacacgctgttccaaatctttggcaaggctgaccgccccgaagcctcccgcattgccctgctcctgacagctagccaggagcccccacggatggcccggaacttggtccgctatgtgcagggcctgaagaagaagaaggtcattgtgatcccggtgggcattgga…
Hydrodamalis_gigas	???????????????????????????????????????????????????????????????????????????????????????????????????????????????????????????????????????????????????????????????????????????????????????????????????????????????????????????????????????????????????????????????????????????????????????????????????????????????????????????????????????????????????????????????????????????????????????????????????????????????…
Prorastomus_sirenoides	???????????????????????????????????????????????????????????????????????????????????????????????????????????????????????????????????????????????????????????????????????????????????????????????????????????????????????????????????????????????????????????????????????????????????????????????????????????????????????????????????????????????????????????????????????????????????????????????????????????????…
Protosiren_smithae	???????????????????????????????????????????????????????????????????????????????????????????????????????????????????????????????????????????????????????????????????????????????????????????????????????????????????????????????????????????????????????????????????????????????????????????????????????????????????????????????????????????????????????????????????????????????????????????????????????????????…
Trichechus_inunguis	???????????????????????????????????????????????????????????????????????????????????????????????????????????????????????????????????????????????????????????????????????????????????????????????????????????????????????????????????????????????????????????????????????????????????????????????????????????????????????????????????????????????????????????????????????????????????????????????????????????????…
Trichechus_manatus	tcctccaagctgtcagaggctgagtttgacgtgctaaaggtctttgtggtggacatgatggagcggctgcacatctcccagaagcggatccgtgtggccgtggtggagtaccatgacggctcccactcctacattgacctcagggaccggaagcggccctcagagcttcgacgcattgctggtcaggtgaagtatgtgggcagccaggtggcctccaccagtgaggtcttgaagtacaccctgttccaaatctttggcaaggctgaccgccccgaagcctcccgcattgccctgctcctgacagctagccaggagcccccacggatggcccggaacttggtccgctatgtgcagggcctgaagaagaagaaggtcattgtgatcccggtgggcattggg…
Trichechus_senegalensis	???????????????????????????????????????????????????????????????????????????????????????????????????????????????????????????????????????????????????????????????????????????????????????????????????????????????????????????????????????????????????????????????????????????????????????????????????????????????????????????????????????????????????????????????????????????????????????????????????????????????…
[ara2b]
Didelphis_virginiana	tttctcatccttttcaccatctttggcaatgccctggtcatcctggctgtgttgactagccgatcccttcgagccccacagaacttgttcctggtttccctggctgcagctgacatcttggtggccaccctcatcatacccttctcattggccaatgaactgctgggatactggtacttccgacacacctggtgtgaggtctacctggccttagatgtccttttctgcacctcctccatcgtgcacctgtgtgccatcagtctggaccgctattggtcagtgagccgtgccctggagtacaactccaagaggacgccccgaaggattaagggcattattctcactgtctggcttattgctgccttcatctcactgcccccactcatctacaagggagac…
Phascolarctos_cinereus	???????????????????????????????????????????????????????????????????????????????????????????????????????????????????????????????????????????????????????????????????????????????????????????????????????????????????????????????????????????????????????????????????????????????????????????????????????????????????????????????????????????????????????????????????????????????????????????????????????????????…
Macropus_rufus	???????????????????????????????????????????????????????????????????????????????????????????????????????????????????????????????????????????????????????????????????????????????????????????????????????????????????????????????????????????????????????????????????????????????????????????????????????????????????????????????????????????????????????????????????????????????????????????????????????????????…
Montanalestes_keeblerorum	???????????????????????????????????????????????????????????????????????????????????????????????????????????????????????????????????????????????????????????????????????????????????????????????????????????????????????????????????????????????????????????????????????????????????????????????????????????????????????????????????????????????????????????????????????????????????????????????????????????????…
Prokennalestes_trofimovi	???????????????????????????????????????????????????????????????????????????????????????????????????????????????????????????????????????????????????????????????????????????????????????????????????????????????????????????????????????????????????????????????????????????????????????????????????????????????????????????????????????????????????????????????????????????????????????????????????????????????…
Canis_lupus_familiaris	???????????????????????????????????????????????????????????????????????????????????????????????????????????????????????????????????????????????????????????????????????????????????????????????????????????????????????????????????????????????????????????????????????????????????????????????????????????????????????????????????????????????????????????????????????????????????????????????????????????????…
Felis_silvestris_catus	???????????????????????????????????????????????????????????????????????????????????????????????????????????????????????????????????????????????????????????????????????????????????????????????????????????????????????????????????????????????????????????????????????????????????????????????????????????????????????????????????????????????????????????????????????????????????????????????????????????????…
Manis_tetradactyla	???????????????????????????????????????????????????????????????????????????????????????????????????????????????????????????????????????????????????????????????????????????????????????????????????????????????????????????????????????????????????????????????????????????????????????????????????????????????????????????????????????????????????????????????????????????????????????????????????????????????…
Diceros_bicornis	???????????????????????????????????????????????????????????????????????????????????????????????????????????????????????????????????????????????????????????????????????????????????????????????????????????????????????????????????????????????????????????????????????????????????????????????????????????????????????????????????????????????????????????????????????????????????????????????????????????????…
Equus_caballus	???????????????????????????????????????????????????????????????????????????????????????????????????????????????????????????????????????????????????????????????????????????????????????????????????????????????????????????????????????????????????????????????????????????????????????????????????????????????????????????????????????????????????????????????????????????????????????????????????????????????…
Tapirus_indicus	???????????????????????????????????????????????????????????????????????????????????????????????????????????????????????????????????????????????????????????????????????????????????????????????????????????????????????????????????????????????????????????????????????????????????????????????????????????????????????????????????????????????????????????????????????????????????????????????????????????????…
Ceratotherium_simum	???????????????????????????????????????????????????????????????????????????????????????????????????????????????????????????????????????????????????????????????????????????????????????????????????????????????????????????????????????????????????????????????????????????????????????????????????????????????????????????????????????????????????????????????????????????????????????????????????????????????…
Sus_scrofa	???????????????????????????????????????????????????????????????????????????????????????????????????????????????????????????????????????????????????????????????????????????????????????????????????????????????????????????????????????????????????????????????????????????????????????????????????????????????????????????????????????????????????????????????????????????????????????????????????????????????…
Condylura_cristata	ttcctcatcctcttcaccatcttcggcaacgcgctggttatcctggctgtgttgacaagccgctcgctgcgcgccccacagaacctcttcctggtgtcgctggccgcggctgacatcctggtggccacgctgattattcctttctccctagccaacgaactgttgggctactggtacttccggcgcatgtggtgcaaggtgtacctggcgctggacgtgctcttctgtacctcctccatcgtacacctgtgtgccatcagcctggaccgccactgggcagtgagccgagccctggagtacaactccaagcgcactccacgtcgcatcaagtgcatcatcctcaccgtgtggctcatcgcagctgtcatctcgctgccatctcttgtctacaagggtgac…
Erinaceus_europaeus	ttccttatcctcttcaccatcttcggcaacgcgctggttatcttggctgtgctgactagccgctcgctgcgcgccccgcagaacctgttcctggtgtcgctggccgccgcggacatcctggtggccaccctcatcatccctttctcgctcgccaacgagctgctcgggtactggtacttcaggcgcacgtggtgcgaggtgtacctggcgctcgacgtgctcttctgcacctcgtccatcgtgcacctgtgtgccatcagcctggaccgctactgggctgtgagccgcgcgctcgagtacaactccaagcgcacccctcgccgcatcaagtgcatcatcctcaccgtgtggctcattgcagcggtcatctccctgccgcccctcatctacaagggtgac…
Mus_musculus	???????????????????????????????????????????????????????????????????????????????????????????????????????????????????????????????????????????????????????????????????????????????????????????????????????????????????????????????????????????????????????????????????????????????????????????????????????????????????????????????????????????????????????????????????????????????????????????????????????????????…
Tupaia_glis	???????????????????????????????????????????????????????????????????????????????????????????????????????????????????????????????????????????????????????????????????????????????????????????????????????????????????????????????????????????????????????????????????????????????????????????????????????????????????????????????????????????????????????????????????????????????????????????????????????????????…
Homo_sapiens	???????????????????????????????????????????????????????????????????????????????????????????????????????????????????????????????????????????????????????????????????????????????????????????????????????????????????????????????????????????????????????????????????????????????????????????????????????????????????????????????????????????????????????????????????????????????????????????????????????????????…
Lemur_catta	ttcctcatcctcttcaccatcttcggcaactcgctggttatcctggctgtgttgaccagccgctcgctgcgcgccccgcaaaacctgttcctggtgtcgctggccgccgccgacatcctagtggccacgctcatcatccctttctcgctggccaacgagctgctgggctactggtacttccggcgcacatggtgcgaggtgtacctggcgctcgacgtgctcttttgtacctcgtccatcgtgcacctgtgcgccatcagcctggatcgctactgggccgtgagccgcgcgctggagtacaactccaaacgcaccccgcgccgcatcaagtgcatcatcctcaccgtgtggctcatcgcagctgtcatctcgctgccncccctcatctacaagggcgac…
Choloepus_didactylus	???????????????????????????????????????????????????????????????????????????????????????????????????????????????????????????????????????????????????????????????????????????????????????????????????????????????????????????????????????????????????????????????????????????????????????????????????????????????????????????????????????????????????????????????????????????????????????????????????????????????…
Tamandua_tetradactyla	???????????????????????????????????????????????????????????????????????????????????????????????????????????????????????????????????????????????????????????????????????????????????????????????????????????????????????????????????????????????????????????????????????????????????????????????????????????????????????????????????????????????????????????????????????????????????????????????????????????????…
Dasypus_novemcinctus	---------gtcttcaccatctgcggcaacgccctggtcatcctggccgtgctgaccagccgcccgctgcgcgcgccgcagaacctcttcctggtgtcgctggcggccgccgacatcctggtggccgcgttcatcatccccttctcgctggccaacgagctgctgggctactggtacttccggcgcacctggtgcgaggtgtacctggcgctcgacgtgctcttctgcacggcgtccatcgtgcacctgtgcgccatcagcctggaccgctactgggccgtgagccgcgcgctcgagtacaactccaagcgcacgccgcgccgcatcaagcgcgccatcctggtcgtgtggctcatcgccgccgccatctcgctgccgccgctcgtctacaagggcgac…
Geogale_aurita	------------ttcaccgtcttcggcaatgccctggtcatcttggcggtgctgaccagccgctctcttcgggccccgcagaacctgttcctcgtgtctttggccgcggcggacatcctggtggccacgctggtcatccctttctcgctggccaacgagctgctgggctactggtacttctggcacacgtggtgcgaggtgtacctggcgctggacgtgctcttctgcacctcgtccatcgtgcacctgtgcgccatcagcctggaccgctactgggccgtgagccgcgcgcttgagtacaactccaagcgcacgccgcggcgcatcaagggcatcatcctcaccgtgtggctcatcgctgccgccatctcgctgccgcccctcatctacaagggcgac…
Limnogale_mergulus	ttcctcatcctcttcaccgtcttcggcaatgccctggtcatcttggcggtgctgacgagccgctctcttcgggccccgcagaacctgttcctggtgtcgttggccgccgcggacatcctggtggccacactcgtcatccctttctcgctggccaatgagctgctgggctactggtacttctggcacacgtggtgcgaggtgtacctggcgctggacgtgctcttctgtacctcgtctatcgtgcacctgtgcgccatcagcctggaccgctactgggccgtgagccgcgcgctcgagtacaactccaagcgcacgccgcggcgcatcaaaggtatcatcctcaccgtgtggctcatcgccgccgccatctcgctgccgcccctcatttacaagggcgac…
Microgale_brevicaudata	ttcctcatcctcttcaccgtcttcggcaatgccctggtcatcttggcggtgctgacaagccgctctcttcgggccccgcagaacctgttcctcgtgtcgttggccgccgcggacatcctggtggccacgctcgtcatccctttttcgctggccaatgagctgctgggctactggtacttctggcacacgtggtgcgaggtgtacctggcgctggacgtgctcttctgtacctcctccatcgtgcacctgtgcgccatcagcctggaccgctactgggccgtgagccgagcgctcgagtacaactccaagcgcacgccgcggcgcatcaaaggcatcatcctcaccgtgtggctcatcgccgccgccatctcgctgccgcccctcatttacaagggcgac…
Microgale_cowani	???????????????????????????????????????????????????????????????????????????????????????????????????????????????????????????????????????????????????????????????????????????????????????????????????????????????????????????????????????????????????????????????????????????????????????????????????????????????????????????????????????????????????????????????????????????????????????????????????????????????…
Microgale_jobihely	???????????????????????????????????????????????????????????????????????????????????????????????????????????????????????????????????????????????????????????????????????????????????????????????????????????????????????????????????????????????????????????????????????????????????????????????????????????????????????????????????????????????????????????????????????????????????????????????????????????????…
Microgale_longicaudata	???????????????????????????????????????????????????????????????????????????????????????????????????????????????????????????????????????????????????????????????????????????????????????????????????????????????????????????????????????????????????????????????????????????????????????????????????????????????????????????????????????????????????????????????????????????????????????????????????????????????…
Microgale_parvula	ttcctcatcctcttcaccgtcttcggcaatgccctggtcatcttggccgtgctgacgagccgctctcttcgggccccgcagaacctgttcctcgtgtcgttggccgccgcggacatcctggtggccacgctcgtcatccctttctcgctggccaatgagctgctaggctactggtacttctggcacacgtggtgcgaagtgtacctggcgctggacgtcctcttctgtacctcgtccattgtgcacctatgcgccatcagcctggaccgctactgggccgtgagccgcgcgctcgagtacaactccaagcgcacgccgcggcgcatcaagggcatcatcctcaccgtgtggctcatcgccgccgccatctcgctgccgcccctcatttacaagggagac…
Microgale_principula	???????????????????????????????????????????????????????????????????????????????????????????????????????????????????????????????????????????????????????????????????????????????????????????????????????????????????????????????????????????????????????????????????????????????????????????????????????????????????????????????????????????????????????????????????????????????????????????????????????????????…
Microgale_pusilla	???????????????????????????????????????????????????????????????????????????????????????????????????????????????????????????????????????????????????????????????????????????????????????????????????????????????????????????????????????????????????????????????????????????????????????????????????????????????????????????????????????????????????????????????????????????????????????????????????????????????…
Microgale_taiva	???????????????????????????????????????????????????????????????????????????????????????????????????????????????????????????????????????????????????????????????????????????????????????????????????????????????????????????????????????????????????????????????????????????????????????????????????????????????????????????????????????????????????????????????????????????????????????????????????????????????…
Microgale_talazaci	???????????????????????????????????????????????????????????????????????????????????????????????????????????????????????????????????????????????????????????????????????????????????????????????????????????????????????????????????????????????????????????????????????????????????????????????????????????????????????????????????????????????????????????????????????????????????????????????????????????????…
Oryzorictes_hova	ttcctcatcctcttcaccgtcttcggcaatgccctggtcatcttggccgtgctgaccagccgctctcttcgcgccccgcagaacctgttcctcgtgtcgttggccgccgcggacatcctggtggccacgctcgtcatccctttctcgctggccaacgagctgctgggctactggtacttctggcacacgtggtgcgaggtgtacctggcgctggacgtgctcttctgtacgtcgtccatcgtgcacctgtgcgccatcagcctggaccgctactgggccgtgagccgcgcgctcgagtacaactccaagcgcacgccgcggcgcatcaagggcatcatcctcaccgtgtggctcatcgccgccgccatctcgctgcctcctctcatttacaagggcgac…
Micropotamogale_lamottei	ttcctcatcctcttcaccatcttcggtaacgccctggtcatcttggctgtgctgacgagccgctctctacgggctccgcagaacctctttctggtgtcgctggccgccgccgacatcctggtggccacgctcatcatccctttctcgctggccaacgagctgctgggctactggtacttccggcacacgtggtgcgaggtgtacctggcgctggacgtgctcttctgcacctcgtccatcgtgcacctgtgcgccatcagcctggaccgctactgggccgtgagccgggcgctcgagtacaactccaagcgcaccccgcggcgcatcaagtgccacatcctcaccgtgtggctcatcgcagccgccatctcgctgccgcccctcatttacaagggcgac…
Potamogale_velox	???????????????????????????????????????????????????????????????????????????????????????????????????????????????????????????????????????????????????????????????????????????????????????????????????????????????????????????????????????????????????????????????????????????????????????????????????????????????????????????????????????????????????????????????????????????????????????????????????????????????…
Echinops_telfairi	ttcctcatcctcttcaccgtcttcggcaatgccctggtcatcttggcggtgctgactagccgctcgctgcgggccccgcagaacttgttcctggtntcgttggccgccgcggacatcctggtggccacgctcatcatncctttctcgctggccaacgagctgctgggctactggtacttctggcacacgtggtgcgaggtgtacctggcgctggangtgcttttntgtacctcgtccatcgtgcacctgtgcgccatcagcctggaccgctactgggccgtgagccgcgcgctggagtacaactccaagcgcacgccgcggcgcatcaanggtatcatcctcaccgtgtggctcatcgccgcagccatctcgctgccgcccctcatttacaagggcgac…
Hemicentetes_semispinosus	ttcctcatcctcttcaccgtcttcggcaatgccctggtcatcttggcggtgctaactagtcgctcgctgcgggccccgcagaacctgttcctggtgtcgttggccgccgcggacattctggtggccacgctcatcatccctttttcgctggccaacgagctgctgggctactggtacttctggcacacgtggtgcgaggtgtacctggcactggatgtgcttttctgtacctcgtccatcgtgcacctgtgtgccatcagcctggaccgctactgggccgtgagccgggcgctcgaatacaactccaagcgcacgccgcggcgcatcaagggcatcatcctgaccgtgtggctcatcgcggccgccatctcgctgccgcccctcatttacaagggcgac…
Setifer_setosus	ttcctcatcctcttcaccgtcttcggcaataccctggtcatcttggcggtgctgactagccgctcgctgcgggccccgcagaacttgttcctggtgtcgttggccgccgcggacatcctggtggccacgctcatcatccctttctcgctggccaacgagctgctgggctactggtacttctggcacacgtggtgcgangtgtacctggcactggacgtgcttttctgtacctcgtccatcgtgcacctgtgcgccatcagcctggaccgctactgggccgtgagccgcgcgctcgagtacaantcnaagcgcacgccgcggcgtatcaagggcatcatcctcaccgtgtggctcatcgccgcagccatctcgctgccgcccctcatttacaagggcgac…
Tenrec_ecaudatus	ttcctcatcctcttcaccgtctttggcaatgccctggtcatcttggcggtgctgactagtcgctcgctgcgggccccgcagaacctgttcctggtgtcgttggccgccgcggacatcctggtggccacgctcatcatccctttctctctggccaacgagctgctgggctactggtacttctggcacacgtggtgcgaggtgtacctggcactggatgtgcttttctgtacctcgtccatcgtgcacctgtgcgccatcagcctggaccgttactgggccgtgagccgtgcgctcgagtacaactccaagcgcacgcctcggcgcatcaagggcatcatcctcaccgtgtggctcatcgctgccgccatctcgctgccgcccctcatttacaagggcgac…
Protenrec_tricuspis	???????????????????????????????????????????????????????????????????????????????????????????????????????????????????????????????????????????????????????????????????????????????????????????????????????????????????????????????????????????????????????????????????????????????????????????????????????????????????????????????????????????????????????????????????????????????????????????????????????????????…
Carpitalpa_arendsi	???????????????????????????????????????????????????????????????????????????????????????????????????????????????????????????????????????????????????????????????????????????????????????????????????????????????????????????????????????????????????????????????????????????????????????????????????????????????????????????????????????????????????????????????????????????????????????????????????????????????…
Chlorotalpa_duthieae	???????????????????????????????????????????????????????????????????????????????????????????????????????????????????????????????????????????????????????????????????????????????????????????????????????????????????????????????????????????????????????????????????????????????????????????????????????????????????????????????????????????????????????????????????????????????????????????????????????????????…
Chlorotalpa_sclateri	???????????????????????????????????????????????????????????????????????????????????????????????????????????????????????????????????????????????????????????????????????????????????????????????????????????????????????????????????????????????????????????????????????????????????????????????????????????????????????????????????????????????????????????????????????????????????????????????????????????????…
Chrysochloris_asiatica	???????????????????????????????????????????????????????????????????????????????????????????????????????????????????????????????????????????????????????????????????????????????????????????????????????????????????????????????????????????????????????????????????????????????????????????????????????????????????????????????????????????????????????????????????????????????????????????????????????????????…
Chrysochloris_stuhlmanni	???????????????????????????????????????????????????????????????????????????????????????????????????????????????????????????????????????????????????????????????????????????????????????????????????????????????????????????????????????????????????????????????????????????????????????????????????????????????????????????????????????????????????????????????????????????????????????????????????????????????…
Chrysospalax_trevelyani	???????????????????????????????????????????????????????????????????????????????????????????????????????????????????????????????????????????????????????????????????????????????????????????????????????????????????????????????????????????????????????????????????????????????????????????????????????????????????????????????????????????????????????????????????????????????????????????????????????????????…
Chrysospalax_villosus	???????????????????????????????????????????????????????????????????????????????????????????????????????????????????????????????????????????????????????????????????????????????????????????????????????????????????????????????????????????????????????????????????????????????????????????????????????????????????????????????????????????????????????????????????????????????????????????????????????????????…
Cryptochloris_wintoni	???????????????????????????????????????????????????????????????????????????????????????????????????????????????????????????????????????????????????????????????????????????????????????????????????????????????????????????????????????????????????????????????????????????????????????????????????????????????????????????????????????????????????????????????????????????????????????????????????????????????…
Eremitalpa_granti	???????????????????????????????????????????????????????????????????????????????????????????????????????????????????????????????????????????????????????????????????????????????????????????????????????????????????????????????????????????????????????????????????????????????????????????????????????????????????????????????????????????????????????????????????????????????????????????????????????????????…
Amblysomus_corriae	???????????????????????????????????????????????????????????????????????????????????????????????????????????????????????????????????????????????????????????????????????????????????????????????????????????????????????????????????????????????????????????????????????????????????????????????????????????????????????????????????????????????????????????????????????????????????????????????????????????????…
Amblysomus_hottentotus	ttcctcatcctcttcaccatctttggcaacgctctggtcattttggctgtgctgaccagtcgctctttgcgcgccccgcagaacctgtttctagtatcgctggccgctgctgatattctagtggccacgctcatcatccctttctcactggccaacgagctgctgggctactggtatttccggcatatgtggtgcgaggtgtacctggcgctggacgtgcttttctgtacctcgtccatcgtgcacctgtgcgccatcagcctggaccgctactgggcagtgagccgcgcgctagagtacaactccaagcgcaccccacgccgcatcaagtgcatcatactcactgtgtggctcatcgcagccgccatctcgctgccacctctcatttacaagggcgac…
Amblysomus_marleyi	???????????????????????????????????????????????????????????????????????????????????????????????????????????????????????????????????????????????????????????????????????????????????????????????????????????????????????????????????????????????????????????????????????????????????????????????????????????????????????????????????????????????????????????????????????????????????????????????????????????????…
Amblysomus_robustus	???????????????????????????????????????????????????????????????????????????????????????????????????????????????????????????????????????????????????????????????????????????????????????????????????????????????????????????????????????????????????????????????????????????????????????????????????????????????????????????????????????????????????????????????????????????????????????????????????????????????…
Amblysomus_septentrionalis	???????????????????????????????????????????????????????????????????????????????????????????????????????????????????????????????????????????????????????????????????????????????????????????????????????????????????????????????????????????????????????????????????????????????????????????????????????????????????????????????????????????????????????????????????????????????????????????????????????????????…
Calcochloris_leucorhina	???????????????????????????????????????????????????????????????????????????????????????????????????????????????????????????????????????????????????????????????????????????????????????????????????????????????????????????????????????????????????????????????????????????????????????????????????????????????????????????????????????????????????????????????????????????????????????????????????????????????…
Calcochloris_obtusirostris	???????????????????????????????????????????????????????????????????????????????????????????????????????????????????????????????????????????????????????????????????????????????????????????????????????????????????????????????????????????????????????????????????????????????????????????????????????????????????????????????????????????????????????????????????????????????????????????????????????????????…
Neamblysomus_gunningi	???????????????????????????????????????????????????????????????????????????????????????????????????????????????????????????????????????????????????????????????????????????????????????????????????????????????????????????????????????????????????????????????????????????????????????????????????????????????????????????????????????????????????????????????????????????????????????????????????????????????…
Neamblysomus_julianae	???????????????????????????????????????????????????????????????????????????????????????????????????????????????????????????????????????????????????????????????????????????????????????????????????????????????????????????????????????????????????????????????????????????????????????????????????????????????????????????????????????????????????????????????????????????????????????????????????????????????…
Dilambdogale_gheerbranti	???????????????????????????????????????????????????????????????????????????????????????????????????????????????????????????????????????????????????????????????????????????????????????????????????????????????????????????????????????????????????????????????????????????????????????????????????????????????????????????????????????????????????????????????????????????????????????????????????????????????…
Widanelfarasia_bowni	???????????????????????????????????????????????????????????????????????????????????????????????????????????????????????????????????????????????????????????????????????????????????????????????????????????????????????????????????????????????????????????????????????????????????????????????????????????????????????????????????????????????????????????????????????????????????????????????????????????????…
Elephantulus_brachyrhynchus	???????????????????????????????????????????????????????????????????????????????????????????????????????????????????????????????????????????????????????????????????????????????????????????????????????????????????????????????????????????????????????????????????????????????????????????????????????????????????????????????????????????????????????????????????????????????????????????????????????????????…
Elephantulus_edwardii	???????????????????????????????????????????????????????????????????????????????????????????????????????????????????????????????????????????????????????????????????????????????????????????????????????????????????????????????????????????????????????????????????????????????????????????????????????????????????????????????????????????????????????????????????????????????????????????????????????????????…
Elephantulus_fuscipes	???????????????????????????????????????????????????????????????????????????????????????????????????????????????????????????????????????????????????????????????????????????????????????????????????????????????????????????????????????????????????????????????????????????????????????????????????????????????????????????????????????????????????????????????????????????????????????????????????????????????…
Elephantulus_fuscus	???????????????????????????????????????????????????????????????????????????????????????????????????????????????????????????????????????????????????????????????????????????????????????????????????????????????????????????????????????????????????????????????????????????????????????????????????????????????????????????????????????????????????????????????????????????????????????????????????????????????…
Elephantulus_intufi	???????????????????????????????????????????????????????????????????????????????????????????????????????????????????????????????????????????????????????????????????????????????????????????????????????????????????????????????????????????????????????????????????????????????????????????????????????????????????????????????????????????????????????????????????????????????????????????????????????????????…
Elephantulus_myurus	???????????????????????????????????????????????????????????????????????????????????????????????????????????????????????????????????????????????????????????????????????????????????????????????????????????????????????????????????????????????????????????????????????????????????????????????????????????????????????????????????????????????????????????????????????????????????????????????????????????????…
Elephantulus_revoili	???????????????????????????????????????????????????????????????????????????????????????????????????????????????????????????????????????????????????????????????????????????????????????????????????????????????????????????????????????????????????????????????????????????????????????????????????????????????????????????????????????????????????????????????????????????????????????????????????????????????…
Elephantulus_rozeti	???????????????????????????????????????????????????????????????????????????????????????????????????????????????????????????????????????????????????????????????????????????????????????????????????????????????????????????????????????????????????????????????????????????????????????????????????????????????????????????????????????????????????????????????????????????????????????????????????????????????…
Elephantulus_rufescens	???????????????????????????????????????????????????????????????????????????????????????????????????????????????????????????????????????????????????????????????????????????????????????????????????????????????????????????????????????????????????????????????????????????????????????????????????????????????????????????????????????????????????????????????????????????????????????????????????????????????…
Elephantulus_rupestris	???????????????????????????????????????????????????????????????????????????????????????????????????????????????????????????????????????????????????????????????????????????????????????????????????????????????????????????????????????????????????????????????????????????????????????????????????????????????????????????????????????????????????????????????????????????????????????????????????????????????…
Macroscelides_proboscideus	ttcctcatcctcttcaccatcttcggcaacgcgctggtcatcttggccgtgctgaccagccgctctcttcgtgccccgcagaacctgtttctggtgtcgctggccgctgctgacatcctggtggccacgctcatcatccctttctcgttggccaacgaactgctgggctactggtacttccggcacacgtggtgcgaagtgtacctggcgctggacgtgctcttctgcacctcgtccatcgtgcatctgtgtgccatcagcctggaccgctactgggcggtgagccgcgctctcgagtacaactccaagcgcaccccgcgccgcatcaagtgcatcatcctcaccgtgtggctcattgctgctgccatctccctgccgcccctcatttacaagggtgac…
Petrodromus_tetradactylus	???????????????????????????????????????????????????????????????????????????????????????????????????????????????????????????????????????????????????????????????????????????????????????????????????????????????????????????????????????????????????????????????????????????????????????????????????????????????????????????????????????????????????????????????????????????????????????????????????????????????…
Rhynchocyon_chrysopygus	???????????????????????????????????????????????????????????????????????????????????????????????????????????????????????????????????????????????????????????????????????????????????????????????????????????????????????????????????????????????????????????????????????????????????????????????????????????????????????????????????????????????????????????????????????????????????????????????????????????????…
Rhynchocyon_cirnei	???????????????????????????????????????????????????????????????????????????????????????????????????????????????????????????????????????????????????????????????????????????????????????????????????????????????????????????????????????????????????????????????????????????????????????????????????????????????????????????????????????????????????????????????????????????????????????????????????????????????…
Rhynchocyon_petersi	ttcctcatcctcttcaccatcttcggcaacgctctggtcatcttggctgtgctgaccagccgctctcttcgtgccccgcagaacctgttcctggtgtcgttggccgccgctgacatcctggtggccacgctcatcatccctttctcgctggctaacgagctgctgggctactggtacttccggcacacgtggtgcgaagtgtacctggctttggacgtgctcttctgcacctcctccatcgtgcacctgtgcgccatcagcctggaccgctattgggcggtgagccgcgcgctggagtacaactccaaacgcaccccgcgccgcatcaagtgcatcattctcacggtgtggctcattgcagctgccatctctctgccgcccctcatttacaagggtgac…
Rhynchocyon_udzungwensis	???????????????????????????????????????????????????????????????????????????????????????????????????????????????????????????????????????????????????????????????????????????????????????????????????????????????????????????????????????????????????????????????????????????????????????????????????????????????????????????????????????????????????????????????????????????????????????????????????????????????…
Metoldobotes_sp__nov	???????????????????????????????????????????????????????????????????????????????????????????????????????????????????????????????????????????????????????????????????????????????????????????????????????????????????????????????????????????????????????????????????????????????????????????????????????????????????????????????????????????????????????????????????????????????????????????????????????????????…
Chambius_kasserinensis	???????????????????????????????????????????????????????????????????????????????????????????????????????????????????????????????????????????????????????????????????????????????????????????????????????????????????????????????????????????????????????????????????????????????????????????????????????????????????????????????????????????????????????????????????????????????????????????????????????????????…
Herodotius_pattersoni	???????????????????????????????????????????????????????????????????????????????????????????????????????????????????????????????????????????????????????????????????????????????????????????????????????????????????????????????????????????????????????????????????????????????????????????????????????????????????????????????????????????????????????????????????????????????????????????????????????????????…
Orycteropus_afer	ttcctcatcctcttcaccatcttcggcaacgctctggtgatcttggctgtgttaactagtcgctctctgcgtgccccgcagaacttgttcctagtgtcgctggccgccgctgacatcctggtggccactctcatcatccctttttcgctggccaacgagctgctgggctactggtacttccggcgcacctggtgcgaggtgtacctggcactggatgtactcttctgtacctcgtctatcgtgcacctgtgcgccatcagcctggaccgctactgggcagtgagtcgcgcgctcgagtacaactccaagcgcaccccacgccgcatcaagtgcatcatcctcactgtgtggctcattgcagcagccatctcgctgccgcccctcatttacaagggggac…
Myorycteropus_africanus	???????????????????????????????????????????????????????????????????????????????????????????????????????????????????????????????????????????????????????????????????????????????????????????????????????????????????????????????????????????????????????????????????????????????????????????????????????????????????????????????????????????????????????????????????????????????????????????????????????????????…
Dendrohyrax_dorsalis	???????????????????????????????????????????????????????????????????????????????????????????????????????????????????????????????????????????????????????????????????????????????????????????????????????????????????????????????????????????????????????????????????????????????????????????????????????????????????????????????????????????????????????????????????????????????????????????????????????????????…
Heterohyrax_brucei	ttcctcatcctcttcaccattttcggcaatgctctggtcatcttggctgtgttgactagtcgctctctgcgtgccccacagaatctgttcctagtgtcactggccgcagctgacatcctggtggccacgcttatcatccccttctcactggccaacgaactgctgggctactggtacttttggcgcacgtggtgcgaggtgtacctagccctggacgttctcttctgtacctcgtccatagtgcacctgtgcgccatcagcctggaccgctactgggcagtgagccgcgcgcttgagtacaactctaagcgcaccccgcgccgcatcaagtgcatcatcctcactgtgtggctcattgcagccgccatctcgcttccgcccctcatttacaagggcgac…
Procavia_capensis	ttcctcatcctcttcaccattttcggcaatgctctggtcatcttggctgtgttgactagtcgctctctgcgtgccccacagaatctgttcctagtgtcactggccgcagctgacatcctggtggccacgcttatcatccccttctcactggccaacgaactgctgggctactggtacttttggcgcacgtggtgcgaggtgtacctagccctggacgttctcttctgtacctcgtccatagtgcacctgtgcgccatcagcctggaccgctactgggcagtgagccgtgcgcttgagtacaactctaagcgcaccccgcgccgcatcaagtgcatcatcctcactgtgtggctcattgcagccgccatctcgcttccgcccctcatttacaagggcgac…
Thyrohyrax_domorictus	???????????????????????????????????????????????????????????????????????????????????????????????????????????????????????????????????????????????????????????????????????????????????????????????????????????????????????????????????????????????????????????????????????????????????????????????????????????????????????????????????????????????????????????????????????????????????????????????????????????????…
Thyrohyrax_litholagus	???????????????????????????????????????????????????????????????????????????????????????????????????????????????????????????????????????????????????????????????????????????????????????????????????????????????????????????????????????????????????????????????????????????????????????????????????????????????????????????????????????????????????????????????????????????????????????????????????????????????…
Thyrohyrax_meyeri	???????????????????????????????????????????????????????????????????????????????????????????????????????????????????????????????????????????????????????????????????????????????????????????????????????????????????????????????????????????????????????????????????????????????????????????????????????????????????????????????????????????????????????????????????????????????????????????????????????????????…
Thyrohyrax_pygmaeus	???????????????????????????????????????????????????????????????????????????????????????????????????????????????????????????????????????????????????????????????????????????????????????????????????????????????????????????????????????????????????????????????????????????????????????????????????????????????????????????????????????????????????????????????????????????????????????????????????????????????…
Titanohyrax_andrewsi	???????????????????????????????????????????????????????????????????????????????????????????????????????????????????????????????????????????????????????????????????????????????????????????????????????????????????????????????????????????????????????????????????????????????????????????????????????????????????????????????????????????????????????????????????????????????????????????????????????????????…
Titanohyrax_angustidens	???????????????????????????????????????????????????????????????????????????????????????????????????????????????????????????????????????????????????????????????????????????????????????????????????????????????????????????????????????????????????????????????????????????????????????????????????????????????????????????????????????????????????????????????????????????????????????????????????????????????…
Titanohyrax_sp__nov	???????????????????????????????????????????????????????????????????????????????????????????????????????????????????????????????????????????????????????????????????????????????????????????????????????????????????????????????????????????????????????????????????????????????????????????????????????????????????????????????????????????????????????????????????????????????????????????????????????????????…
Saghatherium_antiquum	???????????????????????????????????????????????????????????????????????????????????????????????????????????????????????????????????????????????????????????????????????????????????????????????????????????????????????????????????????????????????????????????????????????????????????????????????????????????????????????????????????????????????????????????????????????????????????????????????????????????…
Saghatherium_bowni	???????????????????????????????????????????????????????????????????????????????????????????????????????????????????????????????????????????????????????????????????????????????????????????????????????????????????????????????????????????????????????????????????????????????????????????????????????????????????????????????????????????????????????????????????????????????????????????????????????????????…
Seggeurius_amourensis	???????????????????????????????????????????????????????????????????????????????????????????????????????????????????????????????????????????????????????????????????????????????????????????????????????????????????????????????????????????????????????????????????????????????????????????????????????????????????????????????????????????????????????????????????????????????????????????????????????????????…
Selenohyrax_chatrathi	???????????????????????????????????????????????????????????????????????????????????????????????????????????????????????????????????????????????????????????????????????????????????????????????????????????????????????????????????????????????????????????????????????????????????????????????????????????????????????????????????????????????????????????????????????????????????????????????????????????????…
Pachyhyrax_crassidentatus	???????????????????????????????????????????????????????????????????????????????????????????????????????????????????????????????????????????????????????????????????????????????????????????????????????????????????????????????????????????????????????????????????????????????????????????????????????????????????????????????????????????????????????????????????????????????????????????????????????????????…
Microhyrax_lavocati	???????????????????????????????????????????????????????????????????????????????????????????????????????????????????????????????????????????????????????????????????????????????????????????????????????????????????????????????????????????????????????????????????????????????????????????????????????????????????????????????????????????????????????????????????????????????????????????????????????????????…
Megalohyrax_eocaenus	???????????????????????????????????????????????????????????????????????????????????????????????????????????????????????????????????????????????????????????????????????????????????????????????????????????????????????????????????????????????????????????????????????????????????????????????????????????????????????????????????????????????????????????????????????????????????????????????????????????????…
Megalohyrax_sp__nov	???????????????????????????????????????????????????????????????????????????????????????????????????????????????????????????????????????????????????????????????????????????????????????????????????????????????????????????????????????????????????????????????????????????????????????????????????????????????????????????????????????????????????????????????????????????????????????????????????????????????…
Geniohyus_diphycus	???????????????????????????????????????????????????????????????????????????????????????????????????????????????????????????????????????????????????????????????????????????????????????????????????????????????????????????????????????????????????????????????????????????????????????????????????????????????????????????????????????????????????????????????????????????????????????????????????????????????…
Geniohyus_mirus	???????????????????????????????????????????????????????????????????????????????????????????????????????????????????????????????????????????????????????????????????????????????????????????????????????????????????????????????????????????????????????????????????????????????????????????????????????????????????????????????????????????????????????????????????????????????????????????????????????????????…
Dimaitherium_patnaiki	???????????????????????????????????????????????????????????????????????????????????????????????????????????????????????????????????????????????????????????????????????????????????????????????????????????????????????????????????????????????????????????????????????????????????????????????????????????????????????????????????????????????????????????????????????????????????????????????????????????????…
Bunohyrax_fajumensis	???????????????????????????????????????????????????????????????????????????????????????????????????????????????????????????????????????????????????????????????????????????????????????????????????????????????????????????????????????????????????????????????????????????????????????????????????????????????????????????????????????????????????????????????????????????????????????????????????????????????…
Bunohyrax_major	???????????????????????????????????????????????????????????????????????????????????????????????????????????????????????????????????????????????????????????????????????????????????????????????????????????????????????????????????????????????????????????????????????????????????????????????????????????????????????????????????????????????????????????????????????????????????????????????????????????????…
Afrohyrax_championi	???????????????????????????????????????????????????????????????????????????????????????????????????????????????????????????????????????????????????????????????????????????????????????????????????????????????????????????????????????????????????????????????????????????????????????????????????????????????????????????????????????????????????????????????????????????????????????????????????????????????…
Antilohyrax_pectidens	???????????????????????????????????????????????????????????????????????????????????????????????????????????????????????????????????????????????????????????????????????????????????????????????????????????????????????????????????????????????????????????????????????????????????????????????????????????????????????????????????????????????????????????????????????????????????????????????????????????????…
Elephas_antiquus_falconeri	???????????????????????????????????????????????????????????????????????????????????????????????????????????????????????????????????????????????????????????????????????????????????????????????????????????????????????????????????????????????????????????????????????????????????????????????????????????????????????????????????????????????????????????????????????????????????????????????????????????????…
Elephas_cypriotes	???????????????????????????????????????????????????????????????????????????????????????????????????????????????????????????????????????????????????????????????????????????????????????????????????????????????????????????????????????????????????????????????????????????????????????????????????????????????????????????????????????????????????????????????????????????????????????????????????????????????…
Elephas_maximus	ttcctcatcctcttcaccatcttcggcaacgccctggtcatcttggctgtgttgaccagtcgctctctgcgcgccccacagaacctgttcctggtgtcgctggccgcggccgacatcctggtggccacgcttatcatcccgttctccctggccaacgagctgctgggctactggtacttccggcgcacgtggtgcgaggtgtacctggccctggacgtgctcttctgtacctcgtccattgtgcacctgtgcgccatcagcctggaccgctactgggccgtgagccgcgcgctccagtacaactccaagcgcaccccgcgccgcatcaagtgcgtcatcctcactgtatggctcattgcagccgccatctcactgccgccccttatttacaagggcgac…
Elephas_maximus_asurus	???????????????????????????????????????????????????????????????????????????????????????????????????????????????????????????????????????????????????????????????????????????????????????????????????????????????????????????????????????????????????????????????????????????????????????????????????????????????????????????????????????????????????????????????????????????????????????????????????????????????…
Elephas_sp.	???????????????????????????????????????????????????????????????????????????????????????????????????????????????????????????????????????????????????????????????????????????????????????????????????????????????????????????????????????????????????????????????????????????????????????????????????????????????????????????????????????????????????????????????????????????????????????????????????????????????…
Loxodonta_africana	ttcctcatcctcttcaccatcttcggcaacgccctggtcatcttggctgtgttgaccagtcgctctctgcgcgccccacagaacctgttcctggtgtcgctggccgcggccgacatcctggtggccacgcttatcatcccgttctccctggccaacgagctgctgggctactggtacttccggcgcacgtggtgcgaggtgtacctggccctggacgtgctcttctgtacctcgtccattgtgcacctgtgcgccatcagcctggaccgctactgggccgtgagccgcgcgctccagtacaactccaagcgcaccccgcgccgcatcaagtgcgtcatcctcactgtatggctcattgcagccgccatctcactgccgcccctcatttacaagggcgac…
Loxodonta_cyclotis	???????????????????????????????????????????????????????????????????????????????????????????????????????????????????????????????????????????????????????????????????????????????????????????????????????????????????????????????????????????????????????????????????????????????????????????????????????????????????????????????????????????????????????????????????????????????????????????????????????????????…
Mammut_americanum	???????????????????????????????????????????????????????????????????????????????????????????????????????????????????????????????????????????????????????????????????????????????????????????????????????????????????????????????????????????????????????????????????????????????????????????????????????????????????????????????????????????????????????????????????????????????????????????????????????????????…
Mammuthus_columbi	???????????????????????????????????????????????????????????????????????????????????????????????????????????????????????????????????????????????????????????????????????????????????????????????????????????????????????????????????????????????????????????????????????????????????????????????????????????????????????????????????????????????????????????????????????????????????????????????????????????????…
Mammuthus_primigenius	???????????????????????????????????????????????????????????????????????????????????????????????????????????????????????????????????????????????????????????????????????????????????????????????????????????????????????????????????????????????????????????????????????????????????????????????????????????????????????????????????????????????????????????????????????????????????????????????????????????????…
Phiomia_spp	???????????????????????????????????????????????????????????????????????????????????????????????????????????????????????????????????????????????????????????????????????????????????????????????????????????????????????????????????????????????????????????????????????????????????????????????????????????????????????????????????????????????????????????????????????????????????????????????????????????????…
Phosphatherium_escuilliei	???????????????????????????????????????????????????????????????????????????????????????????????????????????????????????????????????????????????????????????????????????????????????????????????????????????????????????????????????????????????????????????????????????????????????????????????????????????????????????????????????????????????????????????????????????????????????????????????????????????????…
Moeritherium_spp	???????????????????????????????????????????????????????????????????????????????????????????????????????????????????????????????????????????????????????????????????????????????????????????????????????????????????????????????????????????????????????????????????????????????????????????????????????????????????????????????????????????????????????????????????????????????????????????????????????????????…
Numidotherium_koholense	???????????????????????????????????????????????????????????????????????????????????????????????????????????????????????????????????????????????????????????????????????????????????????????????????????????????????????????????????????????????????????????????????????????????????????????????????????????????????????????????????????????????????????????????????????????????????????????????????????????????…
Omanitherium_dhofarensis	???????????????????????????????????????????????????????????????????????????????????????????????????????????????????????????????????????????????????????????????????????????????????????????????????????????????????????????????????????????????????????????????????????????????????????????????????????????????????????????????????????????????????????????????????????????????????????????????????????????????…
Arcanotherium_savagei	???????????????????????????????????????????????????????????????????????????????????????????????????????????????????????????????????????????????????????????????????????????????????????????????????????????????????????????????????????????????????????????????????????????????????????????????????????????????????????????????????????????????????????????????????????????????????????????????????????????????…
Barytherium_spp	???????????????????????????????????????????????????????????????????????????????????????????????????????????????????????????????????????????????????????????????????????????????????????????????????????????????????????????????????????????????????????????????????????????????????????????????????????????????????????????????????????????????????????????????????????????????????????????????????????????????…
Daouitherium_rebouli	???????????????????????????????????????????????????????????????????????????????????????????????????????????????????????????????????????????????????????????????????????????????????????????????????????????????????????????????????????????????????????????????????????????????????????????????????????????????????????????????????????????????????????????????????????????????????????????????????????????????…
Dugong_dugon	ttcctcatcctcttcaccatcttcggcaactctctggtcatcttagctgtgttgactagtcgctctctgcgcgccccgcagaacctattcctagtgtcgctggccgccgctgacatcatggtggccacgctcatcatccctttctcgctggccaacgagctgctgggctactggtactttcggcgcacgtggtgcgaggtgtacctggccctggacgtgctcttctgtacctcgtccattgtgcacctgtgcgccatcagcctggaccgctactgggccgtgagccgcgcgctggagtacaactccaagcgcaccccgcgccgtatcaagtgcatcatcctgacggtgtggctcattgcagccgccatctcgctgccgcccctcatttacaagggcgac…
Hydrodamalis_gigas	???????????????????????????????????????????????????????????????????????????????????????????????????????????????????????????????????????????????????????????????????????????????????????????????????????????????????????????????????????????????????????????????????????????????????????????????????????????????????????????????????????????????????????????????????????????????????????????????????????????????…
Prorastomus_sirenoides	???????????????????????????????????????????????????????????????????????????????????????????????????????????????????????????????????????????????????????????????????????????????????????????????????????????????????????????????????????????????????????????????????????????????????????????????????????????????????????????????????????????????????????????????????????????????????????????????????????????????…
Protosiren_smithae	???????????????????????????????????????????????????????????????????????????????????????????????????????????????????????????????????????????????????????????????????????????????????????????????????????????????????????????????????????????????????????????????????????????????????????????????????????????????????????????????????????????????????????????????????????????????????????????????????????????????…
Trichechus_inunguis	???????????????????????????????????????????????????????????????????????????????????????????????????????????????????????????????????????????????????????????????????????????????????????????????????????????????????????????????????????????????????????????????????????????????????????????????????????????????????????????????????????????????????????????????????????????????????????????????????????????????…
Trichechus_manatus	ttcctcatcctcttcaccatcttcggcaactctctggtcatcttagctgtgttgactagtcgctctctgcgcgccccgcagaacctattcctagtgtcgctggccgccgctgacatcctggtggccacgctcatcatccctttctcgctggccaacgagctgctgggctactggtacttttggcgcacgtggtgcgaggtgtacctggccctggacgtgctcttctgtacctcgtccattgtgcacctgtgcgccatcagcctggaccgctactgggcagtgagccgcgcgctcgagtacaactccaagcgcaccccgcgccgtatcaagcgcatcatcctgacggtgtggctcattgcagccgccatctcgctgccgcccctcatttacaagggcgac…
Trichechus_senegalensis	???????????????????????????????????????????????????????????????????????????????????????????????????????????????????????????????????????????????????????????????????????????????????????????????????????????????????????????????????????????????????????????????????????????????????????????????????????????????????????????????????????????????????????????????????????????????????????????????????????????????…
[bdnf]
Didelphis_virginiana	gctgccccgatgaaagaaaccagtgtccgaggacaaggcagcttgg---cctacccgaatatgcggacccatggaactctggagagtctaaatgggcccaaggcaggttcaaggggactgacatc---attggctgacacttttgaacacgtgatagaagagcttctggatgaggaccagaacgttcagccgagggaagagaa---taaggatgccgacttatacacatctagggtcatgctcagcagtcaagtgcctttggaaccccccctgctctttctccttgaggaatacaaaaattacctggatgcggcaaacatgtccatgagggtccgtcgccattctgaccctgcccgacgaggagagctgagcgtgtgtgacagtattagcgagtgggtc…
Phascolarctos_cinereus	???????????????????????????????????????????????????????????????????????????????????????????????????????????????????????????????????????????????????????????????????????????????????????????????????????????????????????????????????????????????????????????????????????????????????????????????????????????????????????????????????????????????????????????????????????????????????????????????????????????????…
Macropus_rufus	???????????????????????????????????????????????????????????????????????????????????????????????????????????????????????????????????????????????????????????????????????????????????????????????????????????????????????????????????????????????????????????????????????????????????????????????????????????????????????????????????????????????????????????????????????????????????????????????????????????????…
Montanalestes_keeblerorum	???????????????????????????????????????????????????????????????????????????????????????????????????????????????????????????????????????????????????????????????????????????????????????????????????????????????????????????????????????????????????????????????????????????????????????????????????????????????????????????????????????????????????????????????????????????????????????????????????????????????…
Prokennalestes_trofimovi	???????????????????????????????????????????????????????????????????????????????????????????????????????????????????????????????????????????????????????????????????????????????????????????????????????????????????????????????????????????????????????????????????????????????????????????????????????????????????????????????????????????????????????????????????????????????????????????????????????????????…
Canis_lupus_familiaris	???????????????????????????????????????????????????????????????????????????????????????????????????????????????????????????????????????????????????????????????????????????????????????????????????????????????????????????????????????????????????????????????????????????????????????????????????????????????????????????????????????????????????????????????????????????????????????????????????????????????…
Felis_silvestris_catus	???????????????????????????????????????????????????????????????????????????????????????????????????????????????????????????????????????????????????????????????????????????????????????????????????????????????????????????????????????????????????????????????????????????????????????????????????????????????????????????????????????????????????????????????????????????????????????????????????????????????…
Manis_tetradactyla	???????????????????????????????????????????????????????????????????????????????????????????????????????????????????????????????????????????????????????????????????????????????????????????????????????????????????????????????????????????????????????????????????????????????????????????????????????????????????????????????????????????????????????????????????????????????????????????????????????????????…
Diceros_bicornis	???????????????????????????????????????????????????????????????????????????????????????????????????????????????????????????????????????????????????????????????????????????????????????????????????????????????????????????????????????????????????????????????????????????????????????????????????????????????????????????????????????????????????????????????????????????????????????????????????????????????…
Equus_caballus	???????????????????????????????????????????????????????????????????????????????????????????????????????????????????????????????????????????????????????????????????????????????????????????????????????????????????????????????????????????????????????????????????????????????????????????????????????????????????????????????????????????????????????????????????????????????????????????????????????????????…
Tapirus_indicus	???????????????????????????????????????????????????????????????????????????????????????????????????????????????????????????????????????????????????????????????????????????????????????????????????????????????????????????????????????????????????????????????????????????????????????????????????????????????????????????????????????????????????????????????????????????????????????????????????????????????…
Ceratotherium_simum	???????????????????????????????????????????????????????????????????????????????????????????????????????????????????????????????????????????????????????????????????????????????????????????????????????????????????????????????????????????????????????????????????????????????????????????????????????????????????????????????????????????????????????????????????????????????????????????????????????????????…
Sus_scrofa	???????????????????????????????????????????????????????????????????????????????????????????????????????????????????????????????????????????????????????????????????????????????????????????????????????????????????????????????????????????????????????????????????????????????????????????????????????????????????????????????????????????????????????????????????????????????????????????????????????????????…
Condylura_cristata	gctgcccccatgaaagaagccagtgtccgaggaccaggcagcttgg---cttacccaggtgtgcggacccatgggactctggagagcgtgaatgggcccaaggccggttcaagaggcctgacg------ttggctgacacttttgaacatgtgatagaagagctcctggatgaggaccagaaagtccggccccatgaagagaacagtaaggacgcggacttgtacacctcccgggtgatgctcagtagtcaagtgcctttggagcctcctctcctctttctgctcgaggaatacaaaaattacctggatgctgcaaacatgtccatgcgggtccggcgccactctgaccccgcgcgccgcggggagctgagtgtgtgcgacagcattagcgagtgggtg…
Erinaceus_europaeus	???????????????????????????????????????????????????????????????????????????????????????????????????????????????????????????????????????????????????????????????????????????????????????????????????????????????????????????????????????????????????????????????????????????????????????????????????????????????????????????????????????????????????????????????????????????????????????????????????????????????…
Mus_musculus	???????????????????????????????????????????????????????????????????????????????????????????????????????????????????????????????????????????????????????????????????????????????????????????????????????????????????????????????????????????????????????????????????????????????????????????????????????????????????????????????????????????????????????????????????????????????????????????????????????????????…
Tupaia_glis	???????????????????????????????????????????????????????????????????????????????????????????????????????????????????????????????????????????????????????????????????????????????????????????????????????????????????????????????????????????????????????????????????????????????????????????????????????????????????????????????????????????????????????????????????????????????????????????????????????????????…
Homo_sapiens	???????????????????????????????????????????????????????????????????????????????????????????????????????????????????????????????????????????????????????????????????????????????????????????????????????????????????????????????????????????????????????????????????????????????????????????????????????????????????????????????????????????????????????????????????????????????????????????????????????????????…
Lemur_catta	gctgcccccatgaaagaagcaaacgtccgaggacaaggcggcttgg---cctacccaggtgtgcggacccatgggactctggagagcgtgaatgggcccaaggcaggttcaagaagcctgacgtc---gttggctgacacttttgaacacgtgatagaagagctgttggatgaggaccagaaagttcggcccaacgaagaaaacaataaggacgcggacttgtacacttccagggtgatgcttagtagtcaagtgcctttggagcctcctcttctctttctgcttgaggaatacaaaaattacctggatgctgcaaacatgtctatgagggtccggcgccactccgaccccgcccgccgtggggagctgagcgtgtgtgacagtatcagcgagtgggtg…
Choloepus_didactylus	???????????????????????????????????????????????????????????????????????????????????????????????????????????????????????????????????????????????????????????????????????????????????????????????????????????????????????????????????????????????????????????????????????????????????????????????????????????????????????????????????????????????????????????????????????????????????????????????????????????????…
Tamandua_tetradactyla	???????????????????????????????????????????????????????????????????????????????????????????????????????????????????????????????????????????????????????????????????????????????????????????????????????????????????????????????????????????????????????????????????????????????????????????????????????????????????????????????????????????????????????????????????????????????????????????????????????????????…
Dasypus_novemcinctus	gctgcccccatgaaagaagcaaacgtccgaggacaaggcagcttgg---cctacccaggtgtgcggacccatgggactctggagagcgtgaatgggcccaaggcaggttcgaaaggcctgccgtc---attggctgacacttttgaacacgtcatagaagagctactggatgaggaccagaaggttcggcccagcgaagagaacagtaaggacgcggacttgtacacttccagggtgatgctcagtagtcaagtgcctttggagcctcctcttctctttctgcttgaggaatacaaaaattacctggatgctgcaaacatgtccatgagggtccgtcgccactctgaccccgcccgccggggggagctgagtgtatgtgacagtattagcgagtgggta…
Geogale_aurita	???????????????????????????????????????????????????????????????????????????????????????????????????????????????????????????????????????????????????????????????????????????????????????????????????????????????????????????????????????????????????????????????????????????????????????????????????????????????????????????????????????????????????????????????????????????????????????????????????????????????…
Limnogale_mergulus	gctgctcccatgaaagaagcaaacatccgaggacatggcagcatggcctcctacccaggcgtgcggacccatgggactctggagagcctgaatgggccgaaggcaggttccagaggcctgacttc---cttggctgacacttttgaacacgtgatagaggagctgttggatgaagaccagaaagttcggcccaatgaagagaacaataaggacgcggacatgtacacgtccagggtgatgctcagtagtcaagtgcctttggagcctcctcttctcttcctgcttgaggaatacaaaaattacctggatgctgcaaacatgtccatgagggtccggcgccactctgaccctgcccgccggggagagctgagcgtgtgtgacagtattagtgagtgggtc…
Microgale_brevicaudata	???????????????????????????????????????????????????????????????????????????????????????????????????????????????????????????????????????????????????????????????????????????????????????????????????????????????????????????????????????????????????????????????????????????????????????????????????????????????????????????????????????????????????????????????????????????????????????????????????????????????…
Microgale_cowani	???????????????????????????????????????????????????????????????????????????????????????????????????????????????????????????????????????????????????????????????????????????????????????????????????????????????????????????????????????????????????????????????????????????????????????????????????????????????????????????????????????????????????????????????????????????????????????????????????????????????…
Microgale_jobihely	???????????????????????????????????????????????????????????????????????????????????????????????????????????????????????????????????????????????????????????????????????????????????????????????????????????????????????????????????????????????????????????????????????????????????????????????????????????????????????????????????????????????????????????????????????????????????????????????????????????????…
Microgale_longicaudata	???????????????????????????????????????????????????????????????????????????????????????????????????????????????????????????????????????????????????????????????????????????????????????????????????????????????????????????????????????????????????????????????????????????????????????????????????????????????????????????????????????????????????????????????????????????????????????????????????????????????…
Microgale_parvula	???????????????????????????????????????????????????????????????????????????????????????????????????????????????????????????????????????????????????????????????????????????????????????????????????????????????????????????????????????????????????????????????????????????????????????????????????????????????????????????????????????????????????????????????????????????????????????????????????????????????…
Microgale_principula	???????????????????????????????????????????????????????????????????????????????????????????????????????????????????????????????????????????????????????????????????????????????????????????????????????????????????????????????????????????????????????????????????????????????????????????????????????????????????????????????????????????????????????????????????????????????????????????????????????????????…
Microgale_pusilla	???????????????????????????????????????????????????????????????????????????????????????????????????????????????????????????????????????????????????????????????????????????????????????????????????????????????????????????????????????????????????????????????????????????????????????????????????????????????????????????????????????????????????????????????????????????????????????????????????????????????…
Microgale_taiva	???????????????????????????????????????????????????????????????????????????????????????????????????????????????????????????????????????????????????????????????????????????????????????????????????????????????????????????????????????????????????????????????????????????????????????????????????????????????????????????????????????????????????????????????????????????????????????????????????????????????…
Microgale_talazaci	gctgcccccatgaaagaagcgaacatccgaggacacggcagcatggcctcctacccaggcgtgcggacccatgggactctggagagcatgagtgggccgaaggcaggttccagaagcctgactgc---cttggctgacactttcgaacacgtgatagaggagctgttggatgaggaccagaaagttcggcccaacgaagagaacaataaggacgcggacatgtacacgtccagggtgatgctcagtagtcaagtgcctttggagcctcctcttctcttcctgcttgaggaatacaaaaattacctggatgctgcaaacatgtcgatgagggtccggcgccactctgaccccgcccgccggggggagctgagtgtgtgtgacagtattagtgagtgggtc…
Oryzorictes_hova	gctgcccccatgaaagaagcaaacatccgaggacacggcggcatggcctcctacccaggcgtgcggacccatgggactctggagagcatgaatgggccgaaggcaggttcgagaggcctgacttc---cttggcggacactttcgaacatgtgatagaggagctgttggatgaggaccagaaagttcggcccaatgaagagaacaataaggacgcggacatgtacacgtccagggtgatgctcagtagtcaagtgcctttggagcctcctcttctcttcctgctcgaggaatacaaaaattacctggatgctgcaaacatgtcaatgagggtccggcgccactctgaccctgcccgccgcggggagctgagtgtgtgtgacagtattagcgagtgggtc…
Micropotamogale_lamottei	gctgccccaatgaaagaagcaaacattcgaggacacggcggcgtgg---cctacccagctgtgcggacccatgggactctggagggcatgaatgggcccaaggcaggctcaagaggcctgacgtc---cttggctgacacttttgaacacgtgatagaagagctgttggacgaggaccagaaagcccggcccagtgaggacaacaataaggacgcggacatgtacacgtccagggtgatgctcagtagtcaagtgcctttggagcctcctcttctctttctgcttgaggaatacaaaaactacctggatgctgcgaacatgtccatgagggtccggcgccactccgatcctgcccgccgcggggagctgagcgtgtgtgacagcattagtgagtgggta…
Potamogale_velox	???????????????????????????????????????????????????????????????????????????????????????????????????????????????????????????????????????????????????????????????????????????????????????????????????????????????????????????????????????????????????????????????????????????????????????????????????????????????????????????????????????????????????????????????????????????????????????????????????????????????…
Echinops_telfairi	gctgcccccatgaaagaagcaaacatccgaggacacggcagcatggcctcctacccaggtgtgcggacccatgggactctggagagcatgaatgggccgaaggccggcgccagaggcctgccttc---cttggctgacactttcgaacatgtgatagaggagctgctggatgaggaccagaaagttcggcccagcgaagaaaacactaaggacgcggacatgcacacgttcagggtgatgctcagtagtcaagtgcctttgaagccccatcttctctttctgctggaggaatacaaaaattacttggatgctgcaaacatgtctatgagggtccggcgccactctgacccagcccgccgcggggagctgagcgtgtgtgacagtattagtgagtgggta…
Hemicentetes_semispinosus	???????????????????????????????????????????????????????????????????????????????????????????????????????????????????????????????????????????????????????????????????????????????????????????????????????????????????????????????????????????????????????????????????????????????????????????????????????????????????????????????????????????????????????????????????????????????????????????????????????????????…
Setifer_setosus	???????????????????????????????????????????????????????????????????????????????????????????????????????????????????????????????????????????????????????????????????????????????????????????????????????????????????????????????????????????????????????????????????????????????????????????????????????????????????????????????????????????????????????????????????????????????????????????????????????????????…
Tenrec_ecaudatus	-------------------------tccgacgacgcggtggtatggactcct-ccca-ttgtgcggacccatgggactttggaaagcatgactgggccgaaggccg--ctcaaaggcctgccttc---cttggctgacactttcgaacatgtgatcgaggagctgctggatgaggaccagaaagctcggcccaatgaagaaaacgcgaaggacgcggacatgtacacgtccagggtgatgctcagtagtcaagtgcctttggagccccctctgctcttcctgctggaggaatacaaaaattacctggatgccgcaaacatgtcgatgagggtccggcgccactctgaccctgcccgccgcggggaactgagcgtgtgtgacagtattagtgagtgggta…
Protenrec_tricuspis	???????????????????????????????????????????????????????????????????????????????????????????????????????????????????????????????????????????????????????????????????????????????????????????????????????????????????????????????????????????????????????????????????????????????????????????????????????????????????????????????????????????????????????????????????????????????????????????????????????????????…
Carpitalpa_arendsi	???????????????????????????????????????????????????????????????????????????????????????????????????????????????????????????????????????????????????????????????????????????????????????????????????????????????????????????????????????????????????????????????????????????????????????????????????????????????????????????????????????????????????????????????????????????????????????????????????????????????…
Chlorotalpa_duthieae	???????????????????????????????????????????????????????????????????????????????????????????????????????????????????????????????????????????????????????????????????????????????????????????????????????????????????????????????????????????????????????????????????????????????????????????????????????????????????????????????????????????????????????????????????????????????????????????????????????????????…
Chlorotalpa_sclateri	???????????????????????????????????????????????????????????????????????????????????????????????????????????????????????????????????????????????????????????????????????????????????????????????????????????????????????????????????????????????????????????????????????????????????????????????????????????????????????????????????????????????????????????????????????????????????????????????????????????????…
Chrysochloris_asiatica	gctccccccatgaaagaagccaacattcgaggacaaggcagcttgg---cctacccaggtgtgcggacccatgggactctggagagcatgaatgggcccaaggcgggttctagaggcctgacctc---attggctgacactttcgaacatgtgatagaagagctgttggatgaggaccagaaagttcggcccaatgaagaaaacaataaggatgcggacatgtacacttccagggtgatgctcagtagtcaagtgcctttggagcctcctcttctctttctgcttgaggaatacaaaaattacctggatgctgcaaacatgtctatgagggtccgacgccactctgaccctgcccgccgtggggagctgagtgtgtgtgacagtattagtgagtgggta…
Chrysochloris_stuhlmanni	???????????????????????????????????????????????????????????????????????????????????????????????????????????????????????????????????????????????????????????????????????????????????????????????????????????????????????????????????????????????????????????????????????????????????????????????????????????????????????????????????????????????????????????????????????????????????????????????????????????????…
Chrysospalax_trevelyani	-ctgcccccatgaaagaagccaacatccgaggacaaggcagcttgg---cctacccaggtgtgcggacccatgggactctggagagcatgaatgggcccaaggcgggttcaagaggcctgacctc---attggctgacactttcgaacatgtgatagaagagctgttggatgaggaccagaaagttcggcccaatgaagaaaacaataaggatgcggacatgtacacttccagggtgatgctcagtagtcaagtgcctttggagcctcctcttctctttctgcttgaggaatacaaaaattacctggatgctgcaaacatgtctatgagggtccgacgccactctgaccctgcccgccgtggggagctgagtgtgtgtgacagtattagcgagtgggta…
Chrysospalax_villosus	???????????????????????????????????????????????????????????????????????????????????????????????????????????????????????????????????????????????????????????????????????????????????????????????????????????????????????????????????????????????????????????????????????????????????????????????????????????????????????????????????????????????????????????????????????????????????????????????????????????????…
Cryptochloris_wintoni	???????????????????????????????????????????????????????????????????????????????????????????????????????????????????????????????????????????????????????????????????????????????????????????????????????????????????????????????????????????????????????????????????????????????????????????????????????????????????????????????????????????????????????????????????????????????????????????????????????????????…
Eremitalpa_granti	???????????????????????????????????????????????????????????????????????????????????????????????????????????????????????????????????????????????????????????????????????????????????????????????????????????????????????????????????????????????????????????????????????????????????????????????????????????????????????????????????????????????????????????????????????????????????????????????????????????????…
Amblysomus_corriae	???????????????????????????????????????????????????????????????????????????????????????????????????????????????????????????????????????????????????????????????????????????????????????????????????????????????????????????????????????????????????????????????????????????????????????????????????????????????????????????????????????????????????????????????????????????????????????????????????????????????…
Amblysomus_hottentotus	gctgcccccatgaaagaagccaacatccgaggacaaggcagcttgg---cctacccaggtgtgcggacccatgggactctggagagcatgaatgggcccaaggcgggttcaagaggcctgacctc---attggctgacactttcgaacatgtgatagaagagctgttggatgaggaccagaaagttcggcccaatgaagaaaacaataaggatgcggacatgtacacatccagggtgatgctcagtagtcaagtgcctttggagcctcctcttctctttctgcttgaggaatacaaaaattacctggatgctgcaaacatgtctatgagggtccgacgccactctgaccctgcccgccgtggggagctgagtgtgtgtgacagtattagtgagtgggta…
Amblysomus_marleyi	???????????????????????????????????????????????????????????????????????????????????????????????????????????????????????????????????????????????????????????????????????????????????????????????????????????????????????????????????????????????????????????????????????????????????????????????????????????????????????????????????????????????????????????????????????????????????????????????????????????????…
Amblysomus_robustus	???????????????????????????????????????????????????????????????????????????????????????????????????????????????????????????????????????????????????????????????????????????????????????????????????????????????????????????????????????????????????????????????????????????????????????????????????????????????????????????????????????????????????????????????????????????????????????????????????????????????…
Amblysomus_septentrionalis	???????????????????????????????????????????????????????????????????????????????????????????????????????????????????????????????????????????????????????????????????????????????????????????????????????????????????????????????????????????????????????????????????????????????????????????????????????????????????????????????????????????????????????????????????????????????????????????????????????????????…
Calcochloris_leucorhina	???????????????????????????????????????????????????????????????????????????????????????????????????????????????????????????????????????????????????????????????????????????????????????????????????????????????????????????????????????????????????????????????????????????????????????????????????????????????????????????????????????????????????????????????????????????????????????????????????????????????…
Calcochloris_obtusirostris	???????????????????????????????????????????????????????????????????????????????????????????????????????????????????????????????????????????????????????????????????????????????????????????????????????????????????????????????????????????????????????????????????????????????????????????????????????????????????????????????????????????????????????????????????????????????????????????????????????????????…
Neamblysomus_gunningi	???????????????????????????????????????????????????????????????????????????????????????????????????????????????????????????????????????????????????????????????????????????????????????????????????????????????????????????????????????????????????????????????????????????????????????????????????????????????????????????????????????????????????????????????????????????????????????????????????????????????…
Neamblysomus_julianae	???????????????????????????????????????????????????????????????????????????????????????????????????????????????????????????????????????????????????????????????????????????????????????????????????????????????????????????????????????????????????????????????????????????????????????????????????????????????????????????????????????????????????????????????????????????????????????????????????????????????…
Dilambdogale_gheerbranti	???????????????????????????????????????????????????????????????????????????????????????????????????????????????????????????????????????????????????????????????????????????????????????????????????????????????????????????????????????????????????????????????????????????????????????????????????????????????????????????????????????????????????????????????????????????????????????????????????????????????…
Widanelfarasia_bowni	???????????????????????????????????????????????????????????????????????????????????????????????????????????????????????????????????????????????????????????????????????????????????????????????????????????????????????????????????????????????????????????????????????????????????????????????????????????????????????????????????????????????????????????????????????????????????????????????????????????????…
Elephantulus_brachyrhynchus	???????????????????????????????????????????????????????????????????????????????????????????????????????????????????????????????????????????????????????????????????????????????????????????????????????????????????????????????????????????????????????????????????????????????????????????????????????????????????????????????????????????????????????????????????????????????????????????????????????????????…
Elephantulus_edwardii	???????????????????????????????????????????????????????????????????????????????????????????????????????????????????????????????????????????????????????????????????????????????????????????????????????????????????????????????????????????????????????????????????????????????????????????????????????????????????????????????????????????????????????????????????????????????????????????????????????????????…
Elephantulus_fuscipes	???????????????????????????????????????????????????????????????????????????????????????????????????????????????????????????????????????????????????????????????????????????????????????????????????????????????????????????????????????????????????????????????????????????????????????????????????????????????????????????????????????????????????????????????????????????????????????????????????????????????…
Elephantulus_fuscus	???????????????????????????????????????????????????????????????????????????????????????????????????????????????????????????????????????????????????????????????????????????????????????????????????????????????????????????????????????????????????????????????????????????????????????????????????????????????????????????????????????????????????????????????????????????????????????????????????????????????…
Elephantulus_intufi	???????????????????????????????????????????????????????????????????????????????????????????????????????????????????????????????????????????????????????????????????????????????????????????????????????????????????????????????????????????????????????????????????????????????????????????????????????????????????????????????????????????????????????????????????????????????????????????????????????????????…
Elephantulus_myurus	???????????????????????????????????????????????????????????????????????????????????????????????????????????????????????????????????????????????????????????????????????????????????????????????????????????????????????????????????????????????????????????????????????????????????????????????????????????????????????????????????????????????????????????????????????????????????????????????????????????????…
Elephantulus_revoili	???????????????????????????????????????????????????????????????????????????????????????????????????????????????????????????????????????????????????????????????????????????????????????????????????????????????????????????????????????????????????????????????????????????????????????????????????????????????????????????????????????????????????????????????????????????????????????????????????????????????…
Elephantulus_rozeti	???????????????????????????????????????????????????????????????????????????????????????????????????????????????????????????????????????????????????????????????????????????????????????????????????????????????????????????????????????????????????????????????????????????????????????????????????????????????????????????????????????????????????????????????????????????????????????????????????????????????…
Elephantulus_rufescens	gctgcccccatgaaagacgcaaacatccgaggacaaggcagcttgg---cttacccaggtgtgcggacccatgggactctggagagcgtgaatgggcccaaggcaggttccagaggcctgacgtc---gttggctgacacttttgaacatgtgatagaagagctgctggatgaggaccagaaagttcgacccaatgaagaaaacaataaggacgcagacatgtacacttcccgggtgatgctcagtagtcaagtgcctttagagcctcctcttctctttctgcttgaggaatacaaaaattacctggatgctgcaaacatgtctatgagggtccggcgccactccgaccctgcccgccgcggggagctgagtgtgtgtgacagtattagcgagtgggtg…
Elephantulus_rupestris	???????????????????????????????????????????????????????????????????????????????????????????????????????????????????????????????????????????????????????????????????????????????????????????????????????????????????????????????????????????????????????????????????????????????????????????????????????????????????????????????????????????????????????????????????????????????????????????????????????????????…
Macroscelides_proboscideus	gctgcccccatgaaagacgcaaacatccgaggacaaggcagcttgg---cttacccaggtgtgcggacccatgggactctggagagcgtgaatgggcccaaggcaggttccagaggcctgacgtc---gttggctgacacttttgaacacgtgatagaagagctgctggatgaggaccagaaagttcgacccaacgaagaaaacaataaggacgcggacttgtacacttcccgggtgatgctcagtagccaagtgcctttggagcctcctcttctctttctgcttgaggaatacaaaaattacctggatgctgcaaacatgtctatgagggtccggcgccactctgaccctgcccgccgcggggagctgagtgtgtgtgacagtattagtgagtgggtg…
Petrodromus_tetradactylus	???????????????????????????????????????????????????????????????????????????????????????????????????????????????????????????????????????????????????????????????????????????????????????????????????????????????????????????????????????????????????????????????????????????????????????????????????????????????????????????????????????????????????????????????????????????????????????????????????????????????…
Rhynchocyon_chrysopygus	???????????????????????????????????????????????????????????????????????????????????????????????????????????????????????????????????????????????????????????????????????????????????????????????????????????????????????????????????????????????????????????????????????????????????????????????????????????????????????????????????????????????????????????????????????????????????????????????????????????????…
Rhynchocyon_cirnei	???????????????????????????????????????????????????????????????????????????????????????????????????????????????????????????????????????????????????????????????????????????????????????????????????????????????????????????????????????????????????????????????????????????????????????????????????????????????????????????????????????????????????????????????????????????????????????????????????????????????…
Rhynchocyon_petersi	gctgcccccatgaaagaagcaaacatccgaggacaaggcagcttgg---cctacccaggtgtgcggacccatgggactctggagagcgtcaatgggcccaaggcaggttcaagaggcctgacatc---attggctgacacttttgaacacgtgatagaagagctgctggatgaggaccagaaagttcggcccaatgaagaaaacaataaagacacagacttgtatacttccagggtgatgctcagtagtcaagtgcctttggagcctcctcttctctttctgctcgaggaatacaaaaattacctggatgctgcaaacatgtctatgagggtccggcgccactctgaccctgcccgccgtggggagctgagtgtgtgtgacagtattagcgagtgggtg…
Rhynchocyon_udzungwensis	???????????????????????????????????????????????????????????????????????????????????????????????????????????????????????????????????????????????????????????????????????????????????????????????????????????????????????????????????????????????????????????????????????????????????????????????????????????????????????????????????????????????????????????????????????????????????????????????????????????????…
Metoldobotes_sp__nov	???????????????????????????????????????????????????????????????????????????????????????????????????????????????????????????????????????????????????????????????????????????????????????????????????????????????????????????????????????????????????????????????????????????????????????????????????????????????????????????????????????????????????????????????????????????????????????????????????????????????…
Chambius_kasserinensis	???????????????????????????????????????????????????????????????????????????????????????????????????????????????????????????????????????????????????????????????????????????????????????????????????????????????????????????????????????????????????????????????????????????????????????????????????????????????????????????????????????????????????????????????????????????????????????????????????????????????…
Herodotius_pattersoni	???????????????????????????????????????????????????????????????????????????????????????????????????????????????????????????????????????????????????????????????????????????????????????????????????????????????????????????????????????????????????????????????????????????????????????????????????????????????????????????????????????????????????????????????????????????????????????????????????????????????…
Orycteropus_afer	gctgcccccatgaaagaatcaaacgtccgaggacaaggcagcttgg---cctacccaggtgtgcggacccatgggactctggagagcgtgaatgggcccaaggcaggttcaagaggtctgacatc---attggctgacacttttgagcacgtgatagaagagttgctggatgaggaccagaaagttcggcccagtgaagccaacaataaggacacggacttgtacacgtccagggtgatgctcagtagtcaagtgcctttggagccccctcttctctttctgcttgaggaatacaaaaattacctggatgctgcaaacatgtctatgagggtccggcgccactcggaccctgcccgtcgaggggagctgagtgtgtgtgacagtatcagtgagtgggta…
Myorycteropus_africanus	???????????????????????????????????????????????????????????????????????????????????????????????????????????????????????????????????????????????????????????????????????????????????????????????????????????????????????????????????????????????????????????????????????????????????????????????????????????????????????????????????????????????????????????????????????????????????????????????????????????????…
Dendrohyrax_dorsalis	???????????????????????????????????????????????????????????????????????????????????????????????????????????????????????????????????????????????????????????????????????????????????????????????????????????????????????????????????????????????????????????????????????????????????????????????????????????????????????????????????????????????????????????????????????????????????????????????????????????????…
Heterohyrax_brucei	gctgcccctatgaaagaaggaagcgcccgaggacaaggcagcttgg---cctacccaggggtgcggacccatgggactctggagagtgtcagtgggcccaaggcaggttcaagaggcctgacatcgtcattggctgacaccttcgaacacgtgatagaagagctgctggatgaggaccagaaacttcggcccggtgaagaaaacaataaggacgcggacttgtacacttccagggtgatgctcagtagtcaagtgcctttggagcctcctcttctctttctgcttgaggagtacaaaaattacctggatgctgcaaacatgtcgatgagggtccggcgccactctgaccctgcccgccggggcgagctgagtgtgtgtgacagtatcagtgagtgggtc…
Procavia_capensis	gctgcccctatgaaagaaggaagcgcccgaggacaaggcagcttgg---cctacccaggggtgcggacccatgggactctggagagtgtcagtgggcccaaggcaggttcaagaggcctgacatcgtcattggctgacaccttcgaacacgtgatagaagagctgctggatgaggaccagaaacttcggcccagtgaagaaaacaataaggacgcggacttgtacacttccagggtgatgctcagtagtcaagtgcctttggagcctcctcttctctttctgcttgaggaatacaaaaattacctggatgctgcaaacatgtcgatgagggtccggcgccactctgaccctgcccgccggggcgagctgagtgtgtgtgacagtatcagtgagtgggtc…
Thyrohyrax_domorictus	???????????????????????????????????????????????????????????????????????????????????????????????????????????????????????????????????????????????????????????????????????????????????????????????????????????????????????????????????????????????????????????????????????????????????????????????????????????????????????????????????????????????????????????????????????????????????????????????????????????????…
Thyrohyrax_litholagus	???????????????????????????????????????????????????????????????????????????????????????????????????????????????????????????????????????????????????????????????????????????????????????????????????????????????????????????????????????????????????????????????????????????????????????????????????????????????????????????????????????????????????????????????????????????????????????????????????????????????…
Thyrohyrax_meyeri	???????????????????????????????????????????????????????????????????????????????????????????????????????????????????????????????????????????????????????????????????????????????????????????????????????????????????????????????????????????????????????????????????????????????????????????????????????????????????????????????????????????????????????????????????????????????????????????????????????????????…
Thyrohyrax_pygmaeus	???????????????????????????????????????????????????????????????????????????????????????????????????????????????????????????????????????????????????????????????????????????????????????????????????????????????????????????????????????????????????????????????????????????????????????????????????????????????????????????????????????????????????????????????????????????????????????????????????????????????…
Titanohyrax_andrewsi	???????????????????????????????????????????????????????????????????????????????????????????????????????????????????????????????????????????????????????????????????????????????????????????????????????????????????????????????????????????????????????????????????????????????????????????????????????????????????????????????????????????????????????????????????????????????????????????????????????????????…
Titanohyrax_angustidens	???????????????????????????????????????????????????????????????????????????????????????????????????????????????????????????????????????????????????????????????????????????????????????????????????????????????????????????????????????????????????????????????????????????????????????????????????????????????????????????????????????????????????????????????????????????????????????????????????????????????…
Titanohyrax_sp__nov	???????????????????????????????????????????????????????????????????????????????????????????????????????????????????????????????????????????????????????????????????????????????????????????????????????????????????????????????????????????????????????????????????????????????????????????????????????????????????????????????????????????????????????????????????????????????????????????????????????????????…
Saghatherium_antiquum	???????????????????????????????????????????????????????????????????????????????????????????????????????????????????????????????????????????????????????????????????????????????????????????????????????????????????????????????????????????????????????????????????????????????????????????????????????????????????????????????????????????????????????????????????????????????????????????????????????????????…
Saghatherium_bowni	???????????????????????????????????????????????????????????????????????????????????????????????????????????????????????????????????????????????????????????????????????????????????????????????????????????????????????????????????????????????????????????????????????????????????????????????????????????????????????????????????????????????????????????????????????????????????????????????????????????????…
Seggeurius_amourensis	???????????????????????????????????????????????????????????????????????????????????????????????????????????????????????????????????????????????????????????????????????????????????????????????????????????????????????????????????????????????????????????????????????????????????????????????????????????????????????????????????????????????????????????????????????????????????????????????????????????????…
Selenohyrax_chatrathi	???????????????????????????????????????????????????????????????????????????????????????????????????????????????????????????????????????????????????????????????????????????????????????????????????????????????????????????????????????????????????????????????????????????????????????????????????????????????????????????????????????????????????????????????????????????????????????????????????????????????…
Pachyhyrax_crassidentatus	???????????????????????????????????????????????????????????????????????????????????????????????????????????????????????????????????????????????????????????????????????????????????????????????????????????????????????????????????????????????????????????????????????????????????????????????????????????????????????????????????????????????????????????????????????????????????????????????????????????????…
Microhyrax_lavocati	???????????????????????????????????????????????????????????????????????????????????????????????????????????????????????????????????????????????????????????????????????????????????????????????????????????????????????????????????????????????????????????????????????????????????????????????????????????????????????????????????????????????????????????????????????????????????????????????????????????????…
Megalohyrax_eocaenus	???????????????????????????????????????????????????????????????????????????????????????????????????????????????????????????????????????????????????????????????????????????????????????????????????????????????????????????????????????????????????????????????????????????????????????????????????????????????????????????????????????????????????????????????????????????????????????????????????????????????…
Megalohyrax_sp__nov	???????????????????????????????????????????????????????????????????????????????????????????????????????????????????????????????????????????????????????????????????????????????????????????????????????????????????????????????????????????????????????????????????????????????????????????????????????????????????????????????????????????????????????????????????????????????????????????????????????????????…
Geniohyus_diphycus	???????????????????????????????????????????????????????????????????????????????????????????????????????????????????????????????????????????????????????????????????????????????????????????????????????????????????????????????????????????????????????????????????????????????????????????????????????????????????????????????????????????????????????????????????????????????????????????????????????????????…
Geniohyus_mirus	???????????????????????????????????????????????????????????????????????????????????????????????????????????????????????????????????????????????????????????????????????????????????????????????????????????????????????????????????????????????????????????????????????????????????????????????????????????????????????????????????????????????????????????????????????????????????????????????????????????????…
Dimaitherium_patnaiki	???????????????????????????????????????????????????????????????????????????????????????????????????????????????????????????????????????????????????????????????????????????????????????????????????????????????????????????????????????????????????????????????????????????????????????????????????????????????????????????????????????????????????????????????????????????????????????????????????????????????…
Bunohyrax_fajumensis	???????????????????????????????????????????????????????????????????????????????????????????????????????????????????????????????????????????????????????????????????????????????????????????????????????????????????????????????????????????????????????????????????????????????????????????????????????????????????????????????????????????????????????????????????????????????????????????????????????????????…
Bunohyrax_major	???????????????????????????????????????????????????????????????????????????????????????????????????????????????????????????????????????????????????????????????????????????????????????????????????????????????????????????????????????????????????????????????????????????????????????????????????????????????????????????????????????????????????????????????????????????????????????????????????????????????…
Afrohyrax_championi	???????????????????????????????????????????????????????????????????????????????????????????????????????????????????????????????????????????????????????????????????????????????????????????????????????????????????????????????????????????????????????????????????????????????????????????????????????????????????????????????????????????????????????????????????????????????????????????????????????????????…
Antilohyrax_pectidens	???????????????????????????????????????????????????????????????????????????????????????????????????????????????????????????????????????????????????????????????????????????????????????????????????????????????????????????????????????????????????????????????????????????????????????????????????????????????????????????????????????????????????????????????????????????????????????????????????????????????…
Elephas_antiquus_falconeri	???????????????????????????????????????????????????????????????????????????????????????????????????????????????????????????????????????????????????????????????????????????????????????????????????????????????????????????????????????????????????????????????????????????????????????????????????????????????????????????????????????????????????????????????????????????????????????????????????????????????…
Elephas_cypriotes	???????????????????????????????????????????????????????????????????????????????????????????????????????????????????????????????????????????????????????????????????????????????????????????????????????????????????????????????????????????????????????????????????????????????????????????????????????????????????????????????????????????????????????????????????????????????????????????????????????????????…
Elephas_maximus	gctgcccccatgaaagaagcaaatgtccgaggacaaggcagcttgg---cctacccaggtgtgcggacccatgggactctggagagcatgaatgggcccaaggcaggttcaagaggcctgacatc---attggctgacactttcgaacacgtgatagaagagctgttggatgaggaccagaaagttcggcccaatgaagaaaacaataaggacgcggacttgtacacttccagggtaatgctcagtagtcaagtgcctttggagcctcctcttctctttctgcttgaggaatacaaaaattacctggatgctgcaaacatgtctatgagggtcaggcgccactctgaccctgcccgccggggggagctgagtgtgtgtgacagtattagtgagtgggta…
Elephas_maximus_asurus	???????????????????????????????????????????????????????????????????????????????????????????????????????????????????????????????????????????????????????????????????????????????????????????????????????????????????????????????????????????????????????????????????????????????????????????????????????????????????????????????????????????????????????????????????????????????????????????????????????????????…
Elephas_sp.	???????????????????????????????????????????????????????????????????????????????????????????????????????????????????????????????????????????????????????????????????????????????????????????????????????????????????????????????????????????????????????????????????????????????????????????????????????????????????????????????????????????????????????????????????????????????????????????????????????????????…
Loxodonta_africana	gctgcccccatgaaagaagcaaatgtccgaggacaaggcagcttgg---cctacccaggtgtgcggacccatgggactctggagagcatgaatgggcccaaggcaggttcaagaggcctgacatc---attggctgacactttcgaacacgtgatagaagagctgttggatgaggaccagaaagttcggcccaatgaagaaaacaataaggacgcggacttgtacacttccagggtaatgctcagtagtcaagtgcctttggagcctcctcttctctttctgcttgaggaatacaaaaattacctggatgctgcaaacatgtctatgagggtcaggcgccactctgaccctgcccgccggggggagctgagtgtgtgtgacagtattagtgagtgggta…
Loxodonta_cyclotis	???????????????????????????????????????????????????????????????????????????????????????????????????????????????????????????????????????????????????????????????????????????????????????????????????????????????????????????????????????????????????????????????????????????????????????????????????????????????????????????????????????????????????????????????????????????????????????????????????????????????…
Mammut_americanum	???????????????????????????????????????????????????????????????????????????????????????????????????????????????????????????????????????????????????????????????????????????????????????????????????????????????????????????????????????????????????????????????????????????????????????????????????????????????????????????????????????????????????????????????????????????????????????????????????????????????…
Mammuthus_columbi	???????????????????????????????????????????????????????????????????????????????????????????????????????????????????????????????????????????????????????????????????????????????????????????????????????????????????????????????????????????????????????????????????????????????????????????????????????????????????????????????????????????????????????????????????????????????????????????????????????????????…
Mammuthus_primigenius	???????????????????????????????????????????????????????????????????????????????????????????????????????????????????????????????????????????????????????????????????????????????????????????????????????????????????????????????????????????????????????????????????????????????????????????????????????????????????????????????????????????????????????????????????????????????????????????????????????????????…
Phiomia_spp	???????????????????????????????????????????????????????????????????????????????????????????????????????????????????????????????????????????????????????????????????????????????????????????????????????????????????????????????????????????????????????????????????????????????????????????????????????????????????????????????????????????????????????????????????????????????????????????????????????????????…
Phosphatherium_escuilliei	???????????????????????????????????????????????????????????????????????????????????????????????????????????????????????????????????????????????????????????????????????????????????????????????????????????????????????????????????????????????????????????????????????????????????????????????????????????????????????????????????????????????????????????????????????????????????????????????????????????????…
Moeritherium_spp	???????????????????????????????????????????????????????????????????????????????????????????????????????????????????????????????????????????????????????????????????????????????????????????????????????????????????????????????????????????????????????????????????????????????????????????????????????????????????????????????????????????????????????????????????????????????????????????????????????????????…
Numidotherium_koholense	???????????????????????????????????????????????????????????????????????????????????????????????????????????????????????????????????????????????????????????????????????????????????????????????????????????????????????????????????????????????????????????????????????????????????????????????????????????????????????????????????????????????????????????????????????????????????????????????????????????????…
Omanitherium_dhofarensis	???????????????????????????????????????????????????????????????????????????????????????????????????????????????????????????????????????????????????????????????????????????????????????????????????????????????????????????????????????????????????????????????????????????????????????????????????????????????????????????????????????????????????????????????????????????????????????????????????????????????…
Arcanotherium_savagei	???????????????????????????????????????????????????????????????????????????????????????????????????????????????????????????????????????????????????????????????????????????????????????????????????????????????????????????????????????????????????????????????????????????????????????????????????????????????????????????????????????????????????????????????????????????????????????????????????????????????…
Barytherium_spp	???????????????????????????????????????????????????????????????????????????????????????????????????????????????????????????????????????????????????????????????????????????????????????????????????????????????????????????????????????????????????????????????????????????????????????????????????????????????????????????????????????????????????????????????????????????????????????????????????????????????…
Daouitherium_rebouli	???????????????????????????????????????????????????????????????????????????????????????????????????????????????????????????????????????????????????????????????????????????????????????????????????????????????????????????????????????????????????????????????????????????????????????????????????????????????????????????????????????????????????????????????????????????????????????????????????????????????…
Dugong_dugon	gctgcccgcacgaaagacgccaacgtccanggacaaggctgcttgg---cctacccaggtgtgtggacccatgggactctggagagcgtgaatgggctcaaggcagtttcnaggggcctgacatc---attggctgacactttcgaacacgtgatagaagagctgttggatgaggaccagaaagttcagcctaatgaagaaaacataaaggacgccnnnnnnnnnnnnnnnnnnnnnnnnnnnnnnnnnnnnnnnnnnnnnnnnnnnnnnnnnnnnnnnnnnnnnnnnnnnnnnnnnnnnnnnnnnnnnnnnnnnnnnnnnnnnnnnnnnnnnnnnnnnnnnnnnnnnnnnnnnnnnnnnnnnnnnnnnnnnnnnnnnnnnnnnnnnnnnnnnnnggta…
Hydrodamalis_gigas	???????????????????????????????????????????????????????????????????????????????????????????????????????????????????????????????????????????????????????????????????????????????????????????????????????????????????????????????????????????????????????????????????????????????????????????????????????????????????????????????????????????????????????????????????????????????????????????????????????????????…
Prorastomus_sirenoides	???????????????????????????????????????????????????????????????????????????????????????????????????????????????????????????????????????????????????????????????????????????????????????????????????????????????????????????????????????????????????????????????????????????????????????????????????????????????????????????????????????????????????????????????????????????????????????????????????????????????…
Protosiren_smithae	???????????????????????????????????????????????????????????????????????????????????????????????????????????????????????????????????????????????????????????????????????????????????????????????????????????????????????????????????????????????????????????????????????????????????????????????????????????????????????????????????????????????????????????????????????????????????????????????????????????????…
Trichechus_inunguis	???????????????????????????????????????????????????????????????????????????????????????????????????????????????????????????????????????????????????????????????????????????????????????????????????????????????????????????????????????????????????????????????????????????????????????????????????????????????????????????????????????????????????????????????????????????????????????????????????????????????…
Trichechus_manatus	gctgcccccatgaaagaagcaaacgtccgaggacaaggcagcttgg---cctacccaggtgtgcgaacccatgggactctggagagcgtgaatgggcccaaggcaggttcaagaggcctgacatc---attggctgacactttcgaacacgtgatagaagagctcttggatgaggaccagaaagttcggcccaatgaagagaacaataagaacgcggacttgtacacttccagggtgatgctcagtagtcaagtgcctttggagcctcctcttctctttctgcttgaggaatacaaaaattacctggatgctgcaaacatgtctatgagggtccggcgccactctgaccctgcccgccggggggagctgagtgtgtgtgacagtattagcgagtgggta…
Trichechus_senegalensis	???????????????????????????????????????????????????????????????????????????????????????????????????????????????????????????????????????????????????????????????????????????????????????????????????????????????????????????????????????????????????????????????????????????????????????????????????????????????????????????????????????????????????????????????????????????????????????????????????????????????…
[irbp]
Didelphis_virginiana	gaaaacctaatgggcatgcaagaagtcattgaacaagcaatcaagagtggggagatcctggatatctctgatccccaaatgctggccagtgtcctgacagcaggtgtgcagggtgccctcaatgacccacggctagtgatctcctttgagcccagcattcctgagactccccagcatgtccc---aaaatttgccaacgtcactcaggaggaactgctcaccctgctccagcaaatgatcaagtaccaggtactggagggcaatgtgggttacctaagagttgactacatccctggccaggaggtggtagagaaagtcggggagttcttggtgaataacatctggaaaaagctcatggggacctccgctctggtgttggatctccagcacagctcaggg…
Phascolarctos_cinereus	???????????????????????????????????????????????????????????????????????????????????????????????????????????????????????????????????????????????????????????????????????????????????????????????????????????????????????????????????????????????????????????????????????????????????????????????????????????????????????????????????????????????????????????????????????????????????????????????????????????????…
Macropus_rufus	???????????????????????????????????????????????????????????????????????????????????????????????????????????????????????????????????????????????????????????????????????????????????????????????????????????????????????????????????????????????????????????????????????????????????????????????????????????????????????????????????????????????????????????????????????????????????????????????????????????????…
Montanalestes_keeblerorum	???????????????????????????????????????????????????????????????????????????????????????????????????????????????????????????????????????????????????????????????????????????????????????????????????????????????????????????????????????????????????????????????????????????????????????????????????????????????????????????????????????????????????????????????????????????????????????????????????????????????…
Prokennalestes_trofimovi	???????????????????????????????????????????????????????????????????????????????????????????????????????????????????????????????????????????????????????????????????????????????????????????????????????????????????????????????????????????????????????????????????????????????????????????????????????????????????????????????????????????????????????????????????????????????????????????????????????????????…
Canis_lupus_familiaris	???????????????????????????????????????????????????????????????????????????????????????????????????????????????????????????????????????????????????????????????????????????????????????????????????????????????????????????????????????????????????????????????????????????????????????????????????????????????????????????????????????????????????????????????????????????????????????????????????????????????…
Felis_silvestris_catus	???????????????????????????????????????????????????????????????????????????????????????????????????????????????????????????????????????????????????????????????????????????????????????????????????????????????????????????????????????????????????????????????????????????????????????????????????????????????????????????????????????????????????????????????????????????????????????????????????????????????…
Manis_tetradactyla	???????????????????????????????????????????????????????????????????????????????????????????????????????????????????????????????????????????????????????????????????????????????????????????????????????????????????????????????????????????????????????????????????????????????????????????????????????????????????????????????????????????????????????????????????????????????????????????????????????????????…
Diceros_bicornis	???????????????????????????????????????????????????????????????????????????????????????????????????????????????????????????????????????????????????????????????????????????????????????????????????????????????????????????????????????????????????????????????????????????????????????????????????????????????????????????????????????????????????????????????????????????????????????????????????????????????…
Equus_caballus	???????????????????????????????????????????????????????????????????????????????????????????????????????????????????????????????????????????????????????????????????????????????????????????????????????????????????????????????????????????????????????????????????????????????????????????????????????????????????????????????????????????????????????????????????????????????????????????????????????????????…
Tapirus_indicus	???????????????????????????????????????????????????????????????????????????????????????????????????????????????????????????????????????????????????????????????????????????????????????????????????????????????????????????????????????????????????????????????????????????????????????????????????????????????????????????????????????????????????????????????????????????????????????????????????????????????…
Ceratotherium_simum	???????????????????????????????????????????????????????????????????????????????????????????????????????????????????????????????????????????????????????????????????????????????????????????????????????????????????????????????????????????????????????????????????????????????????????????????????????????????????????????????????????????????????????????????????????????????????????????????????????????????…
Sus_scrofa	???????????????????????????????????????????????????????????????????????????????????????????????????????????????????????????????????????????????????????????????????????????????????????????????????????????????????????????????????????????????????????????????????????????????????????????????????????????????????????????????????????????????????????????????????????????????????????????????????????????????…
Condylura_cristata	???????????????????????????????????????????????????????????????????????????????????????????????????????????????????????????????????????????????????????????????????????????????????????????????????????????????????????????????????????????????????????????????????????????????????????????????????????????????????????????????????????????????????????????????????????????????????????????????????????????????…
Erinaceus_europaeus	gagaacctgatggggatgcaggaagctattgagcaagctatcaaaagccaggagatcctaggcatctcagaccctcaagtgctagctcacgtgctcacagccggggtacagagctccttgaatgaccctcgactggtcatctcctatgagcccagcaccgttgaggttccccagccagcccc---agcactccgcaatctcacacaagagcaactgcttgtccaggtgcagaagagcatccaccatgagattctagaaggcaacgtgggctacttacgcatggatgacatcccaggtcaggaggtggtgagcaagctgggaggtttcctggctgccagcgtctggacaaagctcatgggtacctctgccctggtgctggacctccgccactgcactggg…
Mus_musculus	???????????????????????????????????????????????????????????????????????????????????????????????????????????????????????????????????????????????????????????????????????????????????????????????????????????????????????????????????????????????????????????????????????????????????????????????????????????????????????????????????????????????????????????????????????????????????????????????????????????????…
Tupaia_glis	-----------------------------------------------------------------------------------ggcccacgtgctgacggccggggtgcagagctccctgaacgaccctcgcctggtcatctcctatgagcccagtgctcgtgagaccccccagcaagcccccctagcatttgacagcctcacccaggaggagctgctcacccatctgcaggagggcatccgccatgaggtcctggagggcaatgtgggctacctgcgactggacgacctcccaaaccaggaggtgctgaaccagctgggggcgttcctggtgacccacgtctggatgaagctcatgggcacctcggccttggtgctggacctccgacactgcactagg…
Homo_sapiens	???????????????????????????????????????????????????????????????????????????????????????????????????????????????????????????????????????????????????????????????????????????????????????????????????????????????????????????????????????????????????????????????????????????????????????????????????????????????????????????????????????????????????????????????????????????????????????????????????????????????…
Lemur_catta	gagaacctggtggggatgcaggaagccatcgagcaggccatcaagagccgtgagattctgggcatctcagaccctcagacgctggcccaggtgctgacggctggagtgcagagctccctgaacgaccctcgcctggtcatctcctatgagcccagcaccctcgagcctccccgggaggcccc---agcactcaccaacctcacacaagaggaactgctggcctggctgcagaggggcctccgctacgatgttctggagggcaacgtgggctacctgcgggtggatgacatcccaggcgaggaggtgctgagcaagctgggccagttcctggtggcccacgtctggggaaagctcatgggcacctctgccctggtgctggatctgcggcactgcacgggg…
Choloepus_didactylus	???????????????????????????????????????????????????????????????????????????????????????????????????????????????????????????????????????????????????????????????????????????????????????????????????????????????????????????????????????????????????????????????????????????????????????????????????????????????????????????????????????????????????????????????????????????????????????????????????????????????…
Tamandua_tetradactyla	???????????????????????????????????????????????????????????????????????????????????????????????????????????????????????????????????????????????????????????????????????????????????????????????????????????????????????????????????????????????????????????????????????????????????????????????????????????????????????????????????????????????????????????????????????????????????????????????????????????????…
Dasypus_novemcinctus	???????????????????????????????????????????????????????????????????????????????????????????????????????????????????????????????????????????????????????????????????????????????????????????????????????????????????????????????????????????????????????????????????????????????????????????????????????????????????????????????????????????????????????????????????????????????????????????????????????????????…
Geogale_aurita	???????????????????????????????????????????????????????????????????????????????????????????????????????????????????????????????????????????????????????????????????????????????????????????????????????????????????????????????????????????????????????????????????????????????????????????????????????????????????????????????????????????????????????????????????????????????????????????????????????????????…
Limnogale_mergulus	???????????????????????????????????????????????????????????????????????????????????????????????????????????????????????????????????????????????????????????????????????????????????????????????????????????????????????????????????????????????????????????????????????????????????????????????????????????????????????????????????????????????????????????????????????????????????????????????????????????????…
Microgale_brevicaudata	???????????????????????????????????????????????????????????????????????????????????????????????????????????????????????????????????????????????????????????????????????????????????????????????????????????????????????????????????????????????????????????????????????????????????????????????????????????????????????????????????????????????????????????????????????????????????????????????????????????????…
Microgale_cowani	???????????????????????????????????????????????????????????????????????????????????????????????????????????????????????????????????????????????????????????????????????????????????????????????????????????????????????????????????????????????????????????????????????????????????????????????????????????????????????????????????????????????????????????????????????????????????????????????????????????????…
Microgale_jobihely	???????????????????????????????????????????????????????????????????????????????????????????????????????????????????????????????????????????????????????????????????????????????????????????????????????????????????????????????????????????????????????????????????????????????????????????????????????????????????????????????????????????????????????????????????????????????????????????????????????????????…
Microgale_longicaudata	???????????????????????????????????????????????????????????????????????????????????????????????????????????????????????????????????????????????????????????????????????????????????????????????????????????????????????????????????????????????????????????????????????????????????????????????????????????????????????????????????????????????????????????????????????????????????????????????????????????????…
Microgale_parvula	???????????????????????????????????????????????????????????????????????????????????????????????????????????????????????????????????????????????????????????????????????????????????????????????????????????????????????????????????????????????????????????????????????????????????????????????????????????????????????????????????????????????????????????????????????????????????????????????????????????????…
Microgale_principula	???????????????????????????????????????????????????????????????????????????????????????????????????????????????????????????????????????????????????????????????????????????????????????????????????????????????????????????????????????????????????????????????????????????????????????????????????????????????????????????????????????????????????????????????????????????????????????????????????????????????…
Microgale_pusilla	???????????????????????????????????????????????????????????????????????????????????????????????????????????????????????????????????????????????????????????????????????????????????????????????????????????????????????????????????????????????????????????????????????????????????????????????????????????????????????????????????????????????????????????????????????????????????????????????????????????????…
Microgale_taiva	???????????????????????????????????????????????????????????????????????????????????????????????????????????????????????????????????????????????????????????????????????????????????????????????????????????????????????????????????????????????????????????????????????????????????????????????????????????????????????????????????????????????????????????????????????????????????????????????????????????????…
Microgale_talazaci	???????????????????????????????????????????????????????????????????????????????????????????????????????????????????????????????????????????????????????????????????????????????????????????????????????????????????????????????????????????????????????????????????????????????????????????????????????????????????????????????????????????????????????????????????????????????????????????????????????????????…
Oryzorictes_hova	???????????????????????????????????????????????????????????????????????????????????????????????????????????????????????????????????????????????????????????????????????????????????????????????????????????????????????????????????????????????????????????????????????????????????????????????????????????????????????????????????????????????????????????????????????????????????????????????????????????????…
Micropotamogale_lamottei	???????????????????????????????????????????????????????????????????????????????????????????????????????????????????????????????????????????????????????????????????????????????????????????????????????????????????????????????????????????????????????????????????????????????????????????????????????????????????????????????????????????????????????????????????????????????????????????????????????????????…
Potamogale_velox	???????????????????????????????????????????????????????????????????????????????????????????????????????????????????????????????????????????????????????????????????????????????????????????????????????????????????????????????????????????????????????????????????????????????????????????????????????????????????????????????????????????????????????????????????????????????????????????????????????????????…
Echinops_telfairi	???????????????????????????????????????????????????????????????????????????????????????????????????????????????????????????????????????????????????????????????????????????????????????????????????????????????????????????????????????????????????????????????????????????????????????????????????????????????????????????????????????????????????????????????????????????????????????????????????????????????…
Hemicentetes_semispinosus	???????????????????????????????????????????????????????????????????????????????????????????????????????????????????????????????????????????????????????????????????????????????????????????????????????????????????????????????????????????????????????????????????????????????????????????????????????????????????????????????????????????????????????????????????????????????????????????????????????????????…
Setifer_setosus	???????????????????????????????????????????????????????????????????????????????????????????????????????????????????????????????????????????????????????????????????????????????????????????????????????????????????????????????????????????????????????????????????????????????????????????????????????????????????????????????????????????????????????????????????????????????????????????????????????????????…
Tenrec_ecaudatus	???????????????????????????????????????????????????????????????????????????????????????????????????????????????????????????????????????????????????????????????????????????????????????????????????????????????????????????????????????????????????????????????????????????????????????????????????????????????????????????????????????????????????????????????????????????????????????????????????????????????…
Protenrec_tricuspis	???????????????????????????????????????????????????????????????????????????????????????????????????????????????????????????????????????????????????????????????????????????????????????????????????????????????????????????????????????????????????????????????????????????????????????????????????????????????????????????????????????????????????????????????????????????????????????????????????????????????…
Carpitalpa_arendsi	???????????????????????????????????????????????????????????????????????????????????????????????????????????????????????????????????????????????????????????????????????????????????????????????????????????????????????????????????????????????????????????????????????????????????????????????????????????????????????????????????????????????????????????????????????????????????????????????????????????????…
Chlorotalpa_duthieae	???????????????????????????????????????????????????????????????????????????????????????????????????????????????????????????????????????????????????????????????????????????????????????????????????????????????????????????????????????????????????????????????????????????????????????????????????????????????????????????????????????????????????????????????????????????????????????????????????????????????…
Chlorotalpa_sclateri	???????????????????????????????????????????????????????????????????????????????????????????????????????????????????????????????????????????????????????????????????????????????????????????????????????????????????????????????????????????????????????????????????????????????????????????????????????????????????????????????????????????????????????????????????????????????????????????????????????????????…
Chrysochloris_asiatica	???????????????????????????????????????????????????????????????????????????????????????????????????????????????????????????????????????????????????????????????????????????????????????????????????????????????????????????????????????????????????????????????????????????????????????????????????????????????????????????????????????????????????????????????????????????????????????????????????????????????…
Chrysochloris_stuhlmanni	???????????????????????????????????????????????????????????????????????????????????????????????????????????????????????????????????????????????????????????????????????????????????????????????????????????????????????????????????????????????????????????????????????????????????????????????????????????????????????????????????????????????????????????????????????????????????????????????????????????????…
Chrysospalax_trevelyani	???????????????????????????????????????????????????????????????????????????????????????????????????????????????????????????????????????????????????????????????????????????????????????????????????????????????????????????????????????????????????????????????????????????????????????????????????????????????????????????????????????????????????????????????????????????????????????????????????????????????…
Chrysospalax_villosus	???????????????????????????????????????????????????????????????????????????????????????????????????????????????????????????????????????????????????????????????????????????????????????????????????????????????????????????????????????????????????????????????????????????????????????????????????????????????????????????????????????????????????????????????????????????????????????????????????????????????…
Cryptochloris_wintoni	???????????????????????????????????????????????????????????????????????????????????????????????????????????????????????????????????????????????????????????????????????????????????????????????????????????????????????????????????????????????????????????????????????????????????????????????????????????????????????????????????????????????????????????????????????????????????????????????????????????????…
Eremitalpa_granti	???????????????????????????????????????????????????????????????????????????????????????????????????????????????????????????????????????????????????????????????????????????????????????????????????????????????????????????????????????????????????????????????????????????????????????????????????????????????????????????????????????????????????????????????????????????????????????????????????????????????…
Amblysomus_corriae	???????????????????????????????????????????????????????????????????????????????????????????????????????????????????????????????????????????????????????????????????????????????????????????????????????????????????????????????????????????????????????????????????????????????????????????????????????????????????????????????????????????????????????????????????????????????????????????????????????????????…
Amblysomus_hottentotus	???????????????????????????????????????????????????????????????????????????????????????????????????????????????????????????????????????????????????????????????????????????????????????????????????????????????????????????????????????????????????????????????????????????????????????????????????????????????????????????????????????????????????????????????????????????????????????????????????????????????…
Amblysomus_marleyi	???????????????????????????????????????????????????????????????????????????????????????????????????????????????????????????????????????????????????????????????????????????????????????????????????????????????????????????????????????????????????????????????????????????????????????????????????????????????????????????????????????????????????????????????????????????????????????????????????????????????…
Amblysomus_robustus	???????????????????????????????????????????????????????????????????????????????????????????????????????????????????????????????????????????????????????????????????????????????????????????????????????????????????????????????????????????????????????????????????????????????????????????????????????????????????????????????????????????????????????????????????????????????????????????????????????????????…
Amblysomus_septentrionalis	???????????????????????????????????????????????????????????????????????????????????????????????????????????????????????????????????????????????????????????????????????????????????????????????????????????????????????????????????????????????????????????????????????????????????????????????????????????????????????????????????????????????????????????????????????????????????????????????????????????????…
Calcochloris_leucorhina	???????????????????????????????????????????????????????????????????????????????????????????????????????????????????????????????????????????????????????????????????????????????????????????????????????????????????????????????????????????????????????????????????????????????????????????????????????????????????????????????????????????????????????????????????????????????????????????????????????????????…
Calcochloris_obtusirostris	???????????????????????????????????????????????????????????????????????????????????????????????????????????????????????????????????????????????????????????????????????????????????????????????????????????????????????????????????????????????????????????????????????????????????????????????????????????????????????????????????????????????????????????????????????????????????????????????????????????????…
Neamblysomus_gunningi	???????????????????????????????????????????????????????????????????????????????????????????????????????????????????????????????????????????????????????????????????????????????????????????????????????????????????????????????????????????????????????????????????????????????????????????????????????????????????????????????????????????????????????????????????????????????????????????????????????????????…
Neamblysomus_julianae	???????????????????????????????????????????????????????????????????????????????????????????????????????????????????????????????????????????????????????????????????????????????????????????????????????????????????????????????????????????????????????????????????????????????????????????????????????????????????????????????????????????????????????????????????????????????????????????????????????????????…
Dilambdogale_gheerbranti	???????????????????????????????????????????????????????????????????????????????????????????????????????????????????????????????????????????????????????????????????????????????????????????????????????????????????????????????????????????????????????????????????????????????????????????????????????????????????????????????????????????????????????????????????????????????????????????????????????????????…
Widanelfarasia_bowni	???????????????????????????????????????????????????????????????????????????????????????????????????????????????????????????????????????????????????????????????????????????????????????????????????????????????????????????????????????????????????????????????????????????????????????????????????????????????????????????????????????????????????????????????????????????????????????????????????????????????…
Elephantulus_brachyrhynchus	----------------------------------------------------------------------------------------------------------------------------------------------------------------------------------------------------------------------------------------------------------------------------------------------------------------tactgagccgactaggggmcttcctggtggcccatgtctggggacagctcatggggacctctgctgtggggtgggacctgcggcagtgcaccgga…
Elephantulus_edwardii	----------------------------------------------------------------------------------------------------------------------------------------------------------------------------------------------------------------aggaactgctcagtgagctggagagaagaatgagctacaggattctggatggtaatgtgggctacttgcagatagaccacatcccaggccaggaggtactgagacggctaggaggcttcctggtggcccatgtctggagacagctcatgggtacctctgctttggtgctggacctgcagcagtgcacagga…
Elephantulus_fuscipes	???????????????????????????????????????????????????????????????????????????????????????????????????????????????????????????????????????????????????????????????????????????????????????????????????????????????????????????????????????????????????????????????????????????????????????????????????????????????????????????????????????????????????????????????????????????????????????????????????????????????…
Elephantulus_fuscus	???????????????????????????????????????????????????????????????????????????????????????????????????????????????????????????????????????????????????????????????????????????????????????????????????????????????????????????????????????????????????????????????????????????????????????????????????????????????????????????????????????????????????????????????????????????????????????????????????????????????…
Elephantulus_intufi	-------------------------------------------------------------------------------------------------------------------------------------------------------------------------------------------------------ttacacaggaggaactgctgggtgagctggagagaagcatgaactacaggattctggatggtaatgtgggctacttgcagatagaccacatcccaggccaggaggtactgagccggctaggggacttcctggtgtcccatgtctggagacagctcatgggtacctctgctttggtgttggacctgcggcagtgcacagga…
Elephantulus_myurus	-----------------------------------------------------------------------------------------------------------------------------------------------------------------------------------------------------------------ggaactgctcagtgagctggagagaagaatgagctacaggattctggatggtaatgtgggctacttgcaaatagaccacatcccaggccaggaggtactgagccggctagggggcttcctggtggcccatgtctggagacagctcatgggtacctctgctttggtgctggacctgcagcagtgcaccgga…
Elephantulus_revoili	???????????????????????????????????????????????????????????????????????????????????????????????????????????????????????????????????????????????????????????????????????????????????????????????????????????????????????????????????????????????????????????????????????????????????????????????????????????????????????????????????????????????????????????????????????????????????????????????????????????????…
Elephantulus_rozeti	----------------------------------------------------------------------------------------------------------------------------------------------------------------------------------------------ctaccaaccttacccaggaggaactgctcagtgagctggagagaagcatgagctacaggattctggatggtaatgtgggatacttgcagatagaccacatcccaggccaggaggtactgagtcagctagggggcttcctggtggcccgtgtctggagacagctcatgggtacctctgctttggtgctggacctgcgacagtgcacagga…
Elephantulus_rufescens	---------------------------------------------------------------------------------------------------------------------------------------------------------------------------------------------cccaccaaccttacacaggaggaactgctcagtgagctggagagaagcatgagctacaggattctggatggtaatgtgggctacttgcagatagacaacatcccaggccaggaggtactgagccgactaggggccttcctggtggcccatgtctggagacagctcatgggcacctctgctttggtgttggacctgcggcagtgcacagga…
Elephantulus_rupestris	----------------------------------------------------------------------------------------------------------------------------------------------------------------------------------------------------------------------------------------------------------------------------------------------------------------tgctgagccggctagggggcttcctggtggcccaggtctggagacagctcatgggtacctctgctttggtgttggacctgcggcagtgcacagga…
Macroscelides_proboscideus	------------------------------------------------------------------------------------------------------------------------------------------------------------------gaatctccag------cccc---agtgcccaccaaccttacccaggaggaactgctcagtgagctggagagaagcatgagctacaggattctggatggtaatgtgggctacttgcagatagaccacatcccaggccaggaggtactgagccggctagggggcttcttggtggcccatgtctggagacagctcatgggtacctctgctttggtgctggacttgcgacagtgcacagga…
Petrodromus_tetradactylus	-----------------------------------------------------------------------------------------------------------------------------------------------------------------------------------ccc---agagcccaccaaccttacccaggaggaactgctcagtgagctggagagaagcatgagctacaggattctggatggtaatgtgggttacttgcagatagaccacatcccaggccaggaggtactgagccggctagggggcttcctggtggcccatgtctggagacagctcctgggtacctctgctttggtgctggacctgcgacagtgcacagga…
Rhynchocyon_chrysopygus	???????????????????????????????????????????????????????????????????????????????????????????????????????????????????????????????????????????????????????????????????????????????????????????????????????????????????????????????????????????????????????????????????????????????????????????????????????????????????????????????????????????????????????????????????????????????????????????????????????????????…
Rhynchocyon_cirnei	???????????????????????????????????????????????????????????????????????????????????????????????????????????????????????????????????????????????????????????????????????????????????????????????????????????????????????????????????????????????????????????????????????????????????????????????????????????????????????????????????????????????????????????????????????????????????????????????????????????????…
Rhynchocyon_petersi	gaaaatttaatcgggatgcaagaagccattgagcaagctattcgaagccgtgagatcctgggcatctcagacccccagatgctggctgatgtgctgacagctggggtacagagctccctgaatgaccctcgcctgctcatctcctatgagcccagcaccctagaggctccaggacctgcccc---agtgcctgccaacctcacacaagaggaactgcttagtgaactgcaaagaagcatgagctacaaggttctggagggcaatgtgggctacctgagaatagacagtatcccagaccaggaggtactaagccagctggggggttttctagtgactcatgtctggaggcagctcatgggctcctctgctttggtgttggatctgcggcactgcacagga…
Rhynchocyon_udzungwensis	???????????????????????????????????????????????????????????????????????????????????????????????????????????????????????????????????????????????????????????????????????????????????????????????????????????????????????????????????????????????????????????????????????????????????????????????????????????????????????????????????????????????????????????????????????????????????????????????????????????????…
Metoldobotes_sp__nov	???????????????????????????????????????????????????????????????????????????????????????????????????????????????????????????????????????????????????????????????????????????????????????????????????????????????????????????????????????????????????????????????????????????????????????????????????????????????????????????????????????????????????????????????????????????????????????????????????????????????…
Chambius_kasserinensis	???????????????????????????????????????????????????????????????????????????????????????????????????????????????????????????????????????????????????????????????????????????????????????????????????????????????????????????????????????????????????????????????????????????????????????????????????????????????????????????????????????????????????????????????????????????????????????????????????????????????…
Herodotius_pattersoni	???????????????????????????????????????????????????????????????????????????????????????????????????????????????????????????????????????????????????????????????????????????????????????????????????????????????????????????????????????????????????????????????????????????????????????????????????????????????????????????????????????????????????????????????????????????????????????????????????????????????…
Orycteropus_afer	----acctgatggggatgcaagatgccatcgaacaggctatccggagccatgagatcctgggtatctcagacccccagacactggctgatgtgctgacagctggagtgcagagctccctgaatgaccctcgcttgctcatctcctatgagcccagtaccctagagattccacaactagcccc---aacacctgccaacctcacacaagaggaactgcttagtgagctgcagaggagcatgagctaccaggttctggagggcaatgtgggctacctacgagtagacagcatcccaggccaggaagtactgagccagctggaggacttcctggtaccccacgtgtggaggcagctcatgggctcctctgcattggtgttggacctgcggtactgcacagga…
Myorycteropus_africanus	???????????????????????????????????????????????????????????????????????????????????????????????????????????????????????????????????????????????????????????????????????????????????????????????????????????????????????????????????????????????????????????????????????????????????????????????????????????????????????????????????????????????????????????????????????????????????????????????????????????????…
Dendrohyrax_dorsalis	???????????????????????????????????????????????????????????????????????????????????????????????????????????????????????????????????????????????????????????????????????????????????????????????????????????????????????????????????????????????????????????????????????????????????????????????????????????????????????????????????????????????????????????????????????????????????????????????????????????????…
Heterohyrax_brucei	gagaaccttatggggatgcaggaagccattgagcaggcaatccggagccgtgagattctgggcatctcagacccccatgtgctggctggtgtgctgaccgctggggtacagagctccctgaacgaccctcgcctgctcatctcctatgagcccagcaccatagaggctctgcagccagcccc---agcaccaaccaacctcacacaagaggaactgctcagtgaactgcagacaagcatgagctacaaggttctggagggcaacgtgggttacctgcgggtagacaacattccaggtcaagatgtgctgaaccagctggggggcttcctggtgactcacgtgtggaagcagctcatgggctcctctgccttagtgctggacctaaggcactgcacgggg…
Procavia_capensis	---------------------------------------------------------------------------------------------------------------------------------------------------------------atagaggctctgcagccagcccc---agcaccaaccaacctcacacaagaggaactgctcagtgaactgcagacaagcatgagctacaaggttctggagggcaacgtgggttacctgcgggtagacaacattccgggtcaagatgtgctgaaccagctggggggcttcctggtgactcatgtgtggaagcagctcatgggctcctctgccttagtgctggacctaaggcactgcacgggg…
Thyrohyrax_domorictus	???????????????????????????????????????????????????????????????????????????????????????????????????????????????????????????????????????????????????????????????????????????????????????????????????????????????????????????????????????????????????????????????????????????????????????????????????????????????????????????????????????????????????????????????????????????????????????????????????????????????…
Thyrohyrax_litholagus	???????????????????????????????????????????????????????????????????????????????????????????????????????????????????????????????????????????????????????????????????????????????????????????????????????????????????????????????????????????????????????????????????????????????????????????????????????????????????????????????????????????????????????????????????????????????????????????????????????????????…
Thyrohyrax_meyeri	???????????????????????????????????????????????????????????????????????????????????????????????????????????????????????????????????????????????????????????????????????????????????????????????????????????????????????????????????????????????????????????????????????????????????????????????????????????????????????????????????????????????????????????????????????????????????????????????????????????????…
Thyrohyrax_pygmaeus	???????????????????????????????????????????????????????????????????????????????????????????????????????????????????????????????????????????????????????????????????????????????????????????????????????????????????????????????????????????????????????????????????????????????????????????????????????????????????????????????????????????????????????????????????????????????????????????????????????????????…
Titanohyrax_andrewsi	???????????????????????????????????????????????????????????????????????????????????????????????????????????????????????????????????????????????????????????????????????????????????????????????????????????????????????????????????????????????????????????????????????????????????????????????????????????????????????????????????????????????????????????????????????????????????????????????????????????????…
Titanohyrax_angustidens	???????????????????????????????????????????????????????????????????????????????????????????????????????????????????????????????????????????????????????????????????????????????????????????????????????????????????????????????????????????????????????????????????????????????????????????????????????????????????????????????????????????????????????????????????????????????????????????????????????????????…
Titanohyrax_sp__nov	???????????????????????????????????????????????????????????????????????????????????????????????????????????????????????????????????????????????????????????????????????????????????????????????????????????????????????????????????????????????????????????????????????????????????????????????????????????????????????????????????????????????????????????????????????????????????????????????????????????????…
Saghatherium_antiquum	???????????????????????????????????????????????????????????????????????????????????????????????????????????????????????????????????????????????????????????????????????????????????????????????????????????????????????????????????????????????????????????????????????????????????????????????????????????????????????????????????????????????????????????????????????????????????????????????????????????????…
Saghatherium_bowni	???????????????????????????????????????????????????????????????????????????????????????????????????????????????????????????????????????????????????????????????????????????????????????????????????????????????????????????????????????????????????????????????????????????????????????????????????????????????????????????????????????????????????????????????????????????????????????????????????????????????…
Seggeurius_amourensis	???????????????????????????????????????????????????????????????????????????????????????????????????????????????????????????????????????????????????????????????????????????????????????????????????????????????????????????????????????????????????????????????????????????????????????????????????????????????????????????????????????????????????????????????????????????????????????????????????????????????…
Selenohyrax_chatrathi	???????????????????????????????????????????????????????????????????????????????????????????????????????????????????????????????????????????????????????????????????????????????????????????????????????????????????????????????????????????????????????????????????????????????????????????????????????????????????????????????????????????????????????????????????????????????????????????????????????????????…
Pachyhyrax_crassidentatus	???????????????????????????????????????????????????????????????????????????????????????????????????????????????????????????????????????????????????????????????????????????????????????????????????????????????????????????????????????????????????????????????????????????????????????????????????????????????????????????????????????????????????????????????????????????????????????????????????????????????…
Microhyrax_lavocati	???????????????????????????????????????????????????????????????????????????????????????????????????????????????????????????????????????????????????????????????????????????????????????????????????????????????????????????????????????????????????????????????????????????????????????????????????????????????????????????????????????????????????????????????????????????????????????????????????????????????…
Megalohyrax_eocaenus	???????????????????????????????????????????????????????????????????????????????????????????????????????????????????????????????????????????????????????????????????????????????????????????????????????????????????????????????????????????????????????????????????????????????????????????????????????????????????????????????????????????????????????????????????????????????????????????????????????????????…
Megalohyrax_sp__nov	???????????????????????????????????????????????????????????????????????????????????????????????????????????????????????????????????????????????????????????????????????????????????????????????????????????????????????????????????????????????????????????????????????????????????????????????????????????????????????????????????????????????????????????????????????????????????????????????????????????????…
Geniohyus_diphycus	???????????????????????????????????????????????????????????????????????????????????????????????????????????????????????????????????????????????????????????????????????????????????????????????????????????????????????????????????????????????????????????????????????????????????????????????????????????????????????????????????????????????????????????????????????????????????????????????????????????????…
Geniohyus_mirus	???????????????????????????????????????????????????????????????????????????????????????????????????????????????????????????????????????????????????????????????????????????????????????????????????????????????????????????????????????????????????????????????????????????????????????????????????????????????????????????????????????????????????????????????????????????????????????????????????????????????…
Dimaitherium_patnaiki	???????????????????????????????????????????????????????????????????????????????????????????????????????????????????????????????????????????????????????????????????????????????????????????????????????????????????????????????????????????????????????????????????????????????????????????????????????????????????????????????????????????????????????????????????????????????????????????????????????????????…
Bunohyrax_fajumensis	???????????????????????????????????????????????????????????????????????????????????????????????????????????????????????????????????????????????????????????????????????????????????????????????????????????????????????????????????????????????????????????????????????????????????????????????????????????????????????????????????????????????????????????????????????????????????????????????????????????????…
Bunohyrax_major	???????????????????????????????????????????????????????????????????????????????????????????????????????????????????????????????????????????????????????????????????????????????????????????????????????????????????????????????????????????????????????????????????????????????????????????????????????????????????????????????????????????????????????????????????????????????????????????????????????????????…
Afrohyrax_championi	???????????????????????????????????????????????????????????????????????????????????????????????????????????????????????????????????????????????????????????????????????????????????????????????????????????????????????????????????????????????????????????????????????????????????????????????????????????????????????????????????????????????????????????????????????????????????????????????????????????????…
Antilohyrax_pectidens	???????????????????????????????????????????????????????????????????????????????????????????????????????????????????????????????????????????????????????????????????????????????????????????????????????????????????????????????????????????????????????????????????????????????????????????????????????????????????????????????????????????????????????????????????????????????????????????????????????????????…
Elephas_antiquus_falconeri	???????????????????????????????????????????????????????????????????????????????????????????????????????????????????????????????????????????????????????????????????????????????????????????????????????????????????????????????????????????????????????????????????????????????????????????????????????????????????????????????????????????????????????????????????????????????????????????????????????????????…
Elephas_cypriotes	???????????????????????????????????????????????????????????????????????????????????????????????????????????????????????????????????????????????????????????????????????????????????????????????????????????????????????????????????????????????????????????????????????????????????????????????????????????????????????????????????????????????????????????????????????????????????????????????????????????????…
Elephas_maximus	---------------atgcaggaagccattgagcaggctatccggagccgtgagatcctgagcatctcaaacccccagacgctggctggcgtgctgacagccggggtgcaaagctccctgaatgaccctcgcctactcatctcctatgagcccagcaccctagaggctctgcagccagcctc---agcacccaccaacctcacggaagaagaaatgctcagtgagctgcagacaagcatgagctacaaggttctggagggcaacgtgggctacctgcgggtagacaacatcccaggccaggaggtgctgaaccagctggggggcttcctggtgactcacgtctggaagcagcttatgggctcctctgccttagtgctggacctgcgacactgcacaggg…
Elephas_maximus_asurus	???????????????????????????????????????????????????????????????????????????????????????????????????????????????????????????????????????????????????????????????????????????????????????????????????????????????????????????????????????????????????????????????????????????????????????????????????????????????????????????????????????????????????????????????????????????????????????????????????????????????…
Elephas_sp.	???????????????????????????????????????????????????????????????????????????????????????????????????????????????????????????????????????????????????????????????????????????????????????????????????????????????????????????????????????????????????????????????????????????????????????????????????????????????????????????????????????????????????????????????????????????????????????????????????????????????…
Loxodonta_africana	--------------------------------------------------------------------------------------------------------------------------------------------------------------cctagaggctctgcagccagcctc---agcacccaccaacctcacggaagaagaaatgctcagtgagctgcagacaagcatgagctacaaggttctggagggcaacgtgggctacctgcgggtagacaacatcccaggccaggaggtgctgaaccagctgggggccttcctggtgactcacgtctggaagcagcttatgggctcctctgccttagtgctggacctgcgacactgcacaggg…
Loxodonta_cyclotis	???????????????????????????????????????????????????????????????????????????????????????????????????????????????????????????????????????????????????????????????????????????????????????????????????????????????????????????????????????????????????????????????????????????????????????????????????????????????????????????????????????????????????????????????????????????????????????????????????????????????…
Mammut_americanum	???????????????????????????????????????????????????????????????????????????????????????????????????????????????????????????????????????????????????????????????????????????????????????????????????????????????????????????????????????????????????????????????????????????????????????????????????????????????????????????????????????????????????????????????????????????????????????????????????????????????…
Mammuthus_columbi	???????????????????????????????????????????????????????????????????????????????????????????????????????????????????????????????????????????????????????????????????????????????????????????????????????????????????????????????????????????????????????????????????????????????????????????????????????????????????????????????????????????????????????????????????????????????????????????????????????????????…
Mammuthus_primigenius	???????????????????????????????????????????????????????????????????????????????????????????????????????????????????????????????????????????????????????????????????????????????????????????????????????????????????????????????????????????????????????????????????????????????????????????????????????????????????????????????????????????????????????????????????????????????????????????????????????????????…
Phiomia_spp	???????????????????????????????????????????????????????????????????????????????????????????????????????????????????????????????????????????????????????????????????????????????????????????????????????????????????????????????????????????????????????????????????????????????????????????????????????????????????????????????????????????????????????????????????????????????????????????????????????????????…
Phosphatherium_escuilliei	???????????????????????????????????????????????????????????????????????????????????????????????????????????????????????????????????????????????????????????????????????????????????????????????????????????????????????????????????????????????????????????????????????????????????????????????????????????????????????????????????????????????????????????????????????????????????????????????????????????????…
Moeritherium_spp	???????????????????????????????????????????????????????????????????????????????????????????????????????????????????????????????????????????????????????????????????????????????????????????????????????????????????????????????????????????????????????????????????????????????????????????????????????????????????????????????????????????????????????????????????????????????????????????????????????????????…
Numidotherium_koholense	???????????????????????????????????????????????????????????????????????????????????????????????????????????????????????????????????????????????????????????????????????????????????????????????????????????????????????????????????????????????????????????????????????????????????????????????????????????????????????????????????????????????????????????????????????????????????????????????????????????????…
Omanitherium_dhofarensis	???????????????????????????????????????????????????????????????????????????????????????????????????????????????????????????????????????????????????????????????????????????????????????????????????????????????????????????????????????????????????????????????????????????????????????????????????????????????????????????????????????????????????????????????????????????????????????????????????????????????…
Arcanotherium_savagei	???????????????????????????????????????????????????????????????????????????????????????????????????????????????????????????????????????????????????????????????????????????????????????????????????????????????????????????????????????????????????????????????????????????????????????????????????????????????????????????????????????????????????????????????????????????????????????????????????????????????…
Barytherium_spp	???????????????????????????????????????????????????????????????????????????????????????????????????????????????????????????????????????????????????????????????????????????????????????????????????????????????????????????????????????????????????????????????????????????????????????????????????????????????????????????????????????????????????????????????????????????????????????????????????????????????…
Daouitherium_rebouli	???????????????????????????????????????????????????????????????????????????????????????????????????????????????????????????????????????????????????????????????????????????????????????????????????????????????????????????????????????????????????????????????????????????????????????????????????????????????????????????????????????????????????????????????????????????????????????????????????????????????…
Dugong_dugon	--------------------------------------------------------------------------------------------------------------------------------tcgcctggtcatctcctatgagaccagcaccctagagcctctccaggcggcccc---agcacccaccaacctcacacaagaggagctgctcagtgagctgcagaccagcatgagctacaaggttctggatggcaatgtgggctacctgcgggtagacaacatccctggccaggaggtgctgagccgtctggggggcttcctggtgactcacatctggaagcagctcatgggctcctctgccttagtcctggacctgcggcactgtatgggt…
Hydrodamalis_gigas	???????????????????????????????????????????????????????????????????????????????????????????????????????????????????????????????????????????????????????????????????????????????????????????????????????????????????????????????????????????????????????????????????????????????????????????????????????????????????????????????????????????????????????????????????????????????????????????????????????????????…
Prorastomus_sirenoides	???????????????????????????????????????????????????????????????????????????????????????????????????????????????????????????????????????????????????????????????????????????????????????????????????????????????????????????????????????????????????????????????????????????????????????????????????????????????????????????????????????????????????????????????????????????????????????????????????????????????…
Protosiren_smithae	???????????????????????????????????????????????????????????????????????????????????????????????????????????????????????????????????????????????????????????????????????????????????????????????????????????????????????????????????????????????????????????????????????????????????????????????????????????????????????????????????????????????????????????????????????????????????????????????????????????????…
Trichechus_inunguis	???????????????????????????????????????????????????????????????????????????????????????????????????????????????????????????????????????????????????????????????????????????????????????????????????????????????????????????????????????????????????????????????????????????????????????????????????????????????????????????????????????????????????????????????????????????????????????????????????????????????…
Trichechus_manatus	------------------------------------------------------------------------------------------------------------------------------------------------------------accctagagcctctccagccagcccc---agcacccaccaacctcacgcaagaggaactgctcagtgagctgcagaccagcatgagctacaaggttctggatggcaatgtgggctacctgcgggtagacaacatccctggccaggaggtgctgacccgtctggggggcttcctggtgactcacgtctggaagcagctcgtgggctcctctgccttagttctggacctgcggcactgcacgggt…
Trichechus_senegalensis	???????????????????????????????????????????????????????????????????????????????????????????????????????????????????????????????????????????????????????????????????????????????????????????????????????????????????????????????????????????????????????????????????????????????????????????????????????????????????????????????????????????????????????????????????????????????????????????????????????????????…
[ar]
Didelphis_virginiana	???????????????????????????????????????????????????????????????????????????????????????????????????????????????????????????????????????????????????????????????????????????????????????????????????????????????????????????????????????????????????????????????????????????????????????????????????????????????????????????????????????????????????????????????????????????????????????????????????????????????…
Phascolarctos_cinereus	???????????????????????????????????????????????????????????????????????????????????????????????????????????????????????????????????????????????????????????????????????????????????????????????????????????????????????????????????????????????????????????????????????????????????????????????????????????????????????????????????????????????????????????????????????????????????????????????????????????????…
Macropus_rufus	???????????????????????????????????????????????????????????????????????????????????????????????????????????????????????????????????????????????????????????????????????????????????????????????????????????????????????????????????????????????????????????????????????????????????????????????????????????????????????????????????????????????????????????????????????????????????????????????????????????????…
Montanalestes_keeblerorum	???????????????????????????????????????????????????????????????????????????????????????????????????????????????????????????????????????????????????????????????????????????????????????????????????????????????????????????????????????????????????????????????????????????????????????????????????????????????????????????????????????????????????????????????????????????????????????????????????????????????…
Prokennalestes_trofimovi	???????????????????????????????????????????????????????????????????????????????????????????????????????????????????????????????????????????????????????????????????????????????????????????????????????????????????????????????????????????????????????????????????????????????????????????????????????????????????????????????????????????????????????????????????????????????????????????????????????????????…
Canis_lupus_familiaris	???????????????????????????????????????????????????????????????????????????????????????????????????????????????????????????????????????????????????????????????????????????????????????????????????????????????????????????????????????????????????????????????????????????????????????????????????????????????????????????????????????????????????????????????????????????????????????????????????????????????…
Felis_silvestris_catus	???????????????????????????????????????????????????????????????????????????????????????????????????????????????????????????????????????????????????????????????????????????????????????????????????????????????????????????????????????????????????????????????????????????????????????????????????????????????????????????????????????????????????????????????????????????????????????????????????????????????…
Manis_tetradactyla	???????????????????????????????????????????????????????????????????????????????????????????????????????????????????????????????????????????????????????????????????????????????????????????????????????????????????????????????????????????????????????????????????????????????????????????????????????????????????????????????????????????????????????????????????????????????????????????????????????????????…
Diceros_bicornis	???????????????????????????????????????????????????????????????????????????????????????????????????????????????????????????????????????????????????????????????????????????????????????????????????????????????????????????????????????????????????????????????????????????????????????????????????????????????????????????????????????????????????????????????????????????????????????????????????????????????…
Equus_caballus	???????????????????????????????????????????????????????????????????????????????????????????????????????????????????????????????????????????????????????????????????????????????????????????????????????????????????????????????????????????????????????????????????????????????????????????????????????????????????????????????????????????????????????????????????????????????????????????????????????????????…
Tapirus_indicus	???????????????????????????????????????????????????????????????????????????????????????????????????????????????????????????????????????????????????????????????????????????????????????????????????????????????????????????????????????????????????????????????????????????????????????????????????????????????????????????????????????????????????????????????????????????????????????????????????????????????…
Ceratotherium_simum	???????????????????????????????????????????????????????????????????????????????????????????????????????????????????????????????????????????????????????????????????????????????????????????????????????????????????????????????????????????????????????????????????????????????????????????????????????????????????????????????????????????????????????????????????????????????????????????????????????????????…
Sus_scrofa	???????????????????????????????????????????????????????????????????????????????????????????????????????????????????????????????????????????????????????????????????????????????????????????????????????????????????????????????????????????????????????????????????????????????????????????????????????????????????????????????????????????????????????????????????????????????????????????????????????????????…
Condylura_cristata	???????????????????????????????????????????????????????????????????????????????????????????????????????????????????????????????????????????????????????????????????????????????????????????????????????????????????????????????????????????????????????????????????????????????????????????????????????????????????????????????????????????????????????????????????????????????????????????????????????????????…
Erinaceus_europaeus	???????????????????????????????????????????????????????????????????????????????????????????????????????????????????????????????????????????????????????????????????????????????????????????????????????????????????????????????????????????????????????????????????????????????????????????????????????????????????????????????????????????????????????????????????????????????????????????????????????????????…
Mus_musculus	???????????????????????????????????????????????????????????????????????????????????????????????????????????????????????????????????????????????????????????????????????????????????????????????????????????????????????????????????????????????????????????????????????????????????????????????????????????????????????????????????????????????????????????????????????????????????????????????????????????????…
Tupaia_glis	???????????????????????????????????????????????????????????????????????????????????????????????????????????????????????????????????????????????????????????????????????????????????????????????????????????????????????????????????????????????????????????????????????????????????????????????????????????????????????????????????????????????????????????????????????????????????????????????????????????????…
Homo_sapiens	???????????????????????????????????????????????????????????????????????????????????????????????????????????????????????????????????????????????????????????????????????????????????????????????????????????????????????????????????????????????????????????????????????????????????????????????????????????????????????????????????????????????????????????????????????????????????????????????????????????????…
Lemur_catta	???????????????????????????????????????????????????????????????????????????????????????????????????????????????????????????????????????????????????????????????????????????????????????????????????????????????????????????????????????????????????????????????????????????????????????????????????????????????????????????????????????????????????????????????????????????????????????????????????????????????…
Choloepus_didactylus	???????????????????????????????????????????????????????????????????????????????????????????????????????????????????????????????????????????????????????????????????????????????????????????????????????????????????????????????????????????????????????????????????????????????????????????????????????????????????????????????????????????????????????????????????????????????????????????????????????????????…
Tamandua_tetradactyla	???????????????????????????????????????????????????????????????????????????????????????????????????????????????????????????????????????????????????????????????????????????????????????????????????????????????????????????????????????????????????????????????????????????????????????????????????????????????????????????????????????????????????????????????????????????????????????????????????????????????…
Dasypus_novemcinctus	???????????????????????????????????????????????????????????????????????????????????????????????????????????????????????????????????????????????????????????????????????????????????????????????????????????????????????????????????????????????????????????????????????????????????????????????????????????????????????????????????????????????????????????????????????????????????????????????????????????????…
Geogale_aurita	ggcacccgtttgaagcagcagcagcatggtgaggatggctctccccaagcccacacaggctacctggctctggacgaggagcaccagccttctcaacactccgcctctgaggcccttcttgagggcggctgcgtcccagagcctagacccgccgcaaccactggccaggggctgccccaccagcaccacaggaggatgactcagctgccccatccacgttgtccctgctggggcccactttcccaggctagcagctgctctgcagatcttaaagacatcttgagtgagaccggaaccatgcaactccttagagtaagggaagttgtgggggctcccacctcttctaaggacaattacctaggggccacttctaccatctcagacagtgccaaggagttg…
Limnogale_mergulus	ggcacccgtttgaagcagcagcagcatggtgagaatggctcttcccaagcccacacaggctacctggctctggacgaggagcagcagccttcacaacactcagtctctgagggccttcttgagggcggctgtgtcccagagcctagagctgccgcggccactggccaggggctgctccaccagcaccaccggaggatgactcagctgccccatccacgttgtccctgctggggcccactttcccaggctagcagctgctctgcggatcttaaagacatcctgagtgagaccggaaccatgcaactccttagagtaagggaggtcacgggggctcccacctcttctaaggacaattacctaggggccacttctaccatctcagacagtgccaaggagttg…
Microgale_brevicaudata	ggcacccgtttgaagcagcagcagcatggtgaggatggctctccccaagcccacacaggctacctggctctggacgaggagcagcagccttcacaacactcagtctctgagggccttcttgaggggggctgtgtcccagagcctagagctgcggcggcccctggccaggggctaccccaccagcaccaccggaggatgactcagctgccccatccacgttgtccctgctggggcccactttcccaggctagcagctgctctgcggatcttaaagacatcctgagtgagaccggaaccatgcaactccttagagtaagggaggtcacgggggctcccacctcctctaaggacaattacctaggggccacttctaccatctcagacagtgccaaggagttg…
Microgale_cowani	???????????????????????????????????????????????????????????????????????????????????????????????????????????????????????????????????????????????????????????????????????????????????????????????????????????????????????????????????????????????????????????????????????????????????????????????????????????????????????????????????????????????????????????????????????????????????????????????????????????????…
Microgale_jobihely	???????????????????????????????????????????????????????????????????????????????????????????????????????????????????????????????????????????????????????????????????????????????????????????????????????????????????????????????????????????????????????????????????????????????????????????????????????????????????????????????????????????????????????????????????????????????????????????????????????????????…
Microgale_longicaudata	???????????????????????????????????????????????????????????????????????????????????????????????????????????????????????????????????????????????????????????????????????????????????????????????????????????????????????????????????????????????????????????????????????????????????????????????????????????????????????????????????????????????????????????????????????????????????????????????????????????????…
Microgale_parvula	ggcacccgtttgaagcagcagcagcatggtgaggatggctctccccaagcccgcacaggctacctggctctggacgaggagcagcagccttcacaacactcagtctctgagggccttcttgagggcggctgtgtcccagagcctagagctgccgcggccacgggccaggggctgccccaccagcaccaccggaggatgactcagctgccccatccacgttgtccctgctggggcccactttcccaggctagcagctgctctgcggatcttaaagacatcctgagtgagaccggaaccatgcaactccttagagtaagggaggtcacgggggctcccacctcctctaaggacaattacctaggggccacttctaccatctcagacagtgccaaggagttg…
Microgale_principula	???????????????????????????????????????????????????????????????????????????????????????????????????????????????????????????????????????????????????????????????????????????????????????????????????????????????????????????????????????????????????????????????????????????????????????????????????????????????????????????????????????????????????????????????????????????????????????????????????????????????…
Microgale_pusilla	???????????????????????????????????????????????????????????????????????????????????????????????????????????????????????????????????????????????????????????????????????????????????????????????????????????????????????????????????????????????????????????????????????????????????????????????????????????????????????????????????????????????????????????????????????????????????????????????????????????????…
Microgale_taiva	???????????????????????????????????????????????????????????????????????????????????????????????????????????????????????????????????????????????????????????????????????????????????????????????????????????????????????????????????????????????????????????????????????????????????????????????????????????????????????????????????????????????????????????????????????????????????????????????????????????????…
Microgale_talazaci	???????????????????????????????????????????????????????????????????????????????????????????????????????????????????????????????????????????????????????????????????????????????????????????????????????????????????????????????????????????????????????????????????????????????????????????????????????????????????????????????????????????????????????????????????????????????????????????????????????????????…
Oryzorictes_hova	ggcacccgtttgaagcagcagcctcatggtgaggatggctctccccaagcccacacaggctacctggccctggacgaggagcagcagccttcacagcactcagcctccgagggccttcttgaaggaggctgcctcccagagcccagggctgcggcggccactggccaggggctgccccaccagcaccaccggaggatgactcagctgccccatccacgttgtccctgctggggcccactttcccaggctagcagctgctctgcggatctcaaagacatcctgagtgagaccggaaccatgcaactccttagagtaagggaggtcgcagggggtcccaactcctccaaggacaattacctaggggctacttctaccatctcagacagtgccaaggagctg…
Micropotamogale_lamottei	ggtacccgattgaagcagcagcagcatggtgagaatggctctccccaaggccacacaggctacctggctctggataaggagcagcaacctttacaacagtcagcctctgagggccttcataacagcggctgcctctcagactctggagctgccggagccgctggccaggggctgccccaccaccaccacatgaggatgactcagctgccccatccaggttgtccctgctgggccccactttctcgggctagtagctgctctgcggatcttaaagacatcctgagtgaggccggagccatgcaactccttagagtgagggagatggctggggctcccacctcctctaaggacagttacctaggggccacttcgaccatctcagacagtgccaaggagttg…
Potamogale_velox	???????????????????????????????????????????????????????????????????????????????????????????????????????????????????????????????????????????????????????????????????????????????????????????????????????????????????????????????????????????????????????????????????????????????????????????????????????????????????????????????????????????????????????????????????????????????????????????????????????????????…
Echinops_telfairi	ggcacccgtttgaagcagcagcagcatggtgaggatggttctccccaatcccacacaggctacctggccctggacgaggggcagcagccttcaaaacactcagcctctgagagccttcatgagagcggcaacgtcccagagcctagagctgccgcggccactggccaggggctgccccaccagcaccaccggtggatgactcagctgccccatccacgttgtccctgctgggccccactttcccgggctagcagctgccctgccgatcttaaagacatcctgagtgaagccggaaccatgcaactccttagagtaagggaggtctctggggctcccacctcctctaaggacagttatctaggggccacttctaccatctcagacagtgccaaggagttg…
Hemicentetes_semispinosus	ggcacccgtttgaagcagcagcagcatggtgaagatggctctgcccaaggccacacgggctacctggccctggacgaggagcagcagccttctaaacactccgcctctgagagccttcttgagagcggctgcgtcccagagcctagagctgtcgcggccactggccaggggttgccccaccagcaccaccggaggatgactcagctgccccatccacgttgtctctgctgggccccactttcccgggctagcagctgccctgcggatcttaaagacatcctgagtgaggccggaaccatgcaactccttagagtaagggaagtctccggggctcccacctcctctaaggacagttatctaggggccacttctaccatctcagacagtgccaaggagttg…
Setifer_setosus	ggcacccgtttgaagcagcagcagcatggtgaggatggctctccccaagcccacacaggctacctggccctggatgaggagcagcagccttcaaaacactcagtctctgagagccttcatgagagcggcaacgtcccagagcctagagctgccgcggccactggccaggggctgccccaccagcaccaccggaggatgactcagctgccccatccacgttgtccctgctgggccccactttcccgggctagcagctgccctgcagatcttaaagacatcctgagtgaggccgggaccatgcaactccttagagtaagggaggtccctggggctcccacctcctctaaggacagttatctaggggccacttctaccatctcagacagtgccaaggagttg…
Tenrec_ecaudatus	ggcacccgcttgaagcagcagcagcatggtgaggatggttctccccaaacccacacaggctacctggccctggacgaggagcagcagccttcaaaacactccgcctctgagagccttcatgagagcggctgcgtcccagagcccagagctgccgcggccactggccaggggctgccccaccagccccaccggaggatgactcagctgccccatccacgttgtccctgctgggccccactttcccgggctagcagctgctcggcggatcttaaagacatcctgagtgaggcccgaaccatgcaactccttagagtaagggaggtctctggggctcccacctcctctaaggacagttatctaggggccacttctgccatctcagacagtgccaaggagttg…
Protenrec_tricuspis	???????????????????????????????????????????????????????????????????????????????????????????????????????????????????????????????????????????????????????????????????????????????????????????????????????????????????????????????????????????????????????????????????????????????????????????????????????????????????????????????????????????????????????????????????????????????????????????????????????????????…
Carpitalpa_arendsi	???????????????????????????????????????????????????????????????????????????????????????????????????????????????????????????????????????????????????????????????????????????????????????????????????????????????????????????????????????????????????????????????????????????????????????????????????????????????????????????????????????????????????????????????????????????????????????????????????????????????…
Chlorotalpa_duthieae	???????????????????????????????????????????????????????????????????????????????????????????????????????????????????????????????????????????????????????????????????????????????????????????????????????????????????????????????????????????????????????????????????????????????????????????????????????????????????????????????????????????????????????????????????????????????????????????????????????????????…
Chlorotalpa_sclateri	???????????????????????????????????????????????????????????????????????????????????????????????????????????????????????????????????????????????????????????????????????????????????????????????????????????????????????????????????????????????????????????????????????????????????????????????????????????????????????????????????????????????????????????????????????????????????????????????????????????????…
Chrysochloris_asiatica	???????????????????????????????????????????????????????????????????????????????????????????????????????????????????????????????????????????????????????????????????????????????????????????????????????????????????????????????????????????????????????????????????????????????????????????????????????????????????????????????????????????????????????????????????????????????????????????????????????????????…
Chrysochloris_stuhlmanni	???????????????????????????????????????????????????????????????????????????????????????????????????????????????????????????????????????????????????????????????????????????????????????????????????????????????????????????????????????????????????????????????????????????????????????????????????????????????????????????????????????????????????????????????????????????????????????????????????????????????…
Chrysospalax_trevelyani	???????????????????????????????????????????????????????????????????????????????????????????????????????????????????????????????????????????????????????????????????????????????????????????????????????????????????????????????????????????????????????????????????????????????????????????????????????????????????????????????????????????????????????????????????????????????????????????????????????????????…
Chrysospalax_villosus	???????????????????????????????????????????????????????????????????????????????????????????????????????????????????????????????????????????????????????????????????????????????????????????????????????????????????????????????????????????????????????????????????????????????????????????????????????????????????????????????????????????????????????????????????????????????????????????????????????????????…
Cryptochloris_wintoni	???????????????????????????????????????????????????????????????????????????????????????????????????????????????????????????????????????????????????????????????????????????????????????????????????????????????????????????????????????????????????????????????????????????????????????????????????????????????????????????????????????????????????????????????????????????????????????????????????????????????…
Eremitalpa_granti	???????????????????????????????????????????????????????????????????????????????????????????????????????????????????????????????????????????????????????????????????????????????????????????????????????????????????????????????????????????????????????????????????????????????????????????????????????????????????????????????????????????????????????????????????????????????????????????????????????????????…
Amblysomus_corriae	???????????????????????????????????????????????????????????????????????????????????????????????????????????????????????????????????????????????????????????????????????????????????????????????????????????????????????????????????????????????????????????????????????????????????????????????????????????????????????????????????????????????????????????????????????????????????????????????????????????????…
Amblysomus_hottentotus	ggtgcccatttgaagcagcagcagcaggataaagatggctcttcccaaggccacacaggctacctggccctggacgaggagcagcagccttcacaacagtcagcctccgaggaccatcccgagagcggctgcgtcccacaacccagagccggcgcgaccactggccaggggctgatccaccagcacctccggatgatgactcagctgccccatccacgttgtccttactgggccccactttcccaggttagcagctgctccgccgaccttaaagacatcttgagtgaggccggaaccatgcaactccttagagccagggaggccgctggggctcccacctcctctaaggacagttatctagggggcacttcgaccatctcagatagtgccaaggaattg…
Amblysomus_marleyi	???????????????????????????????????????????????????????????????????????????????????????????????????????????????????????????????????????????????????????????????????????????????????????????????????????????????????????????????????????????????????????????????????????????????????????????????????????????????????????????????????????????????????????????????????????????????????????????????????????????????…
Amblysomus_robustus	???????????????????????????????????????????????????????????????????????????????????????????????????????????????????????????????????????????????????????????????????????????????????????????????????????????????????????????????????????????????????????????????????????????????????????????????????????????????????????????????????????????????????????????????????????????????????????????????????????????????…
Amblysomus_septentrionalis	???????????????????????????????????????????????????????????????????????????????????????????????????????????????????????????????????????????????????????????????????????????????????????????????????????????????????????????????????????????????????????????????????????????????????????????????????????????????????????????????????????????????????????????????????????????????????????????????????????????????…
Calcochloris_leucorhina	???????????????????????????????????????????????????????????????????????????????????????????????????????????????????????????????????????????????????????????????????????????????????????????????????????????????????????????????????????????????????????????????????????????????????????????????????????????????????????????????????????????????????????????????????????????????????????????????????????????????…
Calcochloris_obtusirostris	???????????????????????????????????????????????????????????????????????????????????????????????????????????????????????????????????????????????????????????????????????????????????????????????????????????????????????????????????????????????????????????????????????????????????????????????????????????????????????????????????????????????????????????????????????????????????????????????????????????????…
Neamblysomus_gunningi	???????????????????????????????????????????????????????????????????????????????????????????????????????????????????????????????????????????????????????????????????????????????????????????????????????????????????????????????????????????????????????????????????????????????????????????????????????????????????????????????????????????????????????????????????????????????????????????????????????????????…
Neamblysomus_julianae	???????????????????????????????????????????????????????????????????????????????????????????????????????????????????????????????????????????????????????????????????????????????????????????????????????????????????????????????????????????????????????????????????????????????????????????????????????????????????????????????????????????????????????????????????????????????????????????????????????????????…
Dilambdogale_gheerbranti	???????????????????????????????????????????????????????????????????????????????????????????????????????????????????????????????????????????????????????????????????????????????????????????????????????????????????????????????????????????????????????????????????????????????????????????????????????????????????????????????????????????????????????????????????????????????????????????????????????????????…
Widanelfarasia_bowni	???????????????????????????????????????????????????????????????????????????????????????????????????????????????????????????????????????????????????????????????????????????????????????????????????????????????????????????????????????????????????????????????????????????????????????????????????????????????????????????????????????????????????????????????????????????????????????????????????????????????…
Elephantulus_brachyrhynchus	???????????????????????????????????????????????????????????????????????????????????????????????????????????????????????????????????????????????????????????????????????????????????????????????????????????????????????????????????????????????????????????????????????????????????????????????????????????????????????????????????????????????????????????????????????????????????????????????????????????????…
Elephantulus_edwardii	???????????????????????????????????????????????????????????????????????????????????????????????????????????????????????????????????????????????????????????????????????????????????????????????????????????????????????????????????????????????????????????????????????????????????????????????????????????????????????????????????????????????????????????????????????????????????????????????????????????????…
Elephantulus_fuscipes	???????????????????????????????????????????????????????????????????????????????????????????????????????????????????????????????????????????????????????????????????????????????????????????????????????????????????????????????????????????????????????????????????????????????????????????????????????????????????????????????????????????????????????????????????????????????????????????????????????????????…
Elephantulus_fuscus	???????????????????????????????????????????????????????????????????????????????????????????????????????????????????????????????????????????????????????????????????????????????????????????????????????????????????????????????????????????????????????????????????????????????????????????????????????????????????????????????????????????????????????????????????????????????????????????????????????????????…
Elephantulus_intufi	???????????????????????????????????????????????????????????????????????????????????????????????????????????????????????????????????????????????????????????????????????????????????????????????????????????????????????????????????????????????????????????????????????????????????????????????????????????????????????????????????????????????????????????????????????????????????????????????????????????????…
Elephantulus_myurus	???????????????????????????????????????????????????????????????????????????????????????????????????????????????????????????????????????????????????????????????????????????????????????????????????????????????????????????????????????????????????????????????????????????????????????????????????????????????????????????????????????????????????????????????????????????????????????????????????????????????…
Elephantulus_revoili	???????????????????????????????????????????????????????????????????????????????????????????????????????????????????????????????????????????????????????????????????????????????????????????????????????????????????????????????????????????????????????????????????????????????????????????????????????????????????????????????????????????????????????????????????????????????????????????????????????????????…
Elephantulus_rozeti	???????????????????????????????????????????????????????????????????????????????????????????????????????????????????????????????????????????????????????????????????????????????????????????????????????????????????????????????????????????????????????????????????????????????????????????????????????????????????????????????????????????????????????????????????????????????????????????????????????????????…
Elephantulus_rufescens	???????????????????????????????????????????????????????????????????????????????????????????????????????????????????????????????????????????????????????????????????????????????????????????????????????????????????????????????????????????????????????????????????????????????????????????????????????????????????????????????????????????????????????????????????????????????????????????????????????????????…
Elephantulus_rupestris	???????????????????????????????????????????????????????????????????????????????????????????????????????????????????????????????????????????????????????????????????????????????????????????????????????????????????????????????????????????????????????????????????????????????????????????????????????????????????????????????????????????????????????????????????????????????????????????????????????????????…
Macroscelides_proboscideus	ggcacccatttgaagcaccaacagcagggtgaagatggctctcctcaagaccacaagggctacctggtcttggaggaggagcagccaccttcacaacactcatcctcacttaaccaccctgtgaatgcctgtctcccagagcctcgagtcctggctgcctctagccagagattgccccacctgcacttccagaggatgactcagctgtcccatccacgttgtctctgctgggccctactttcccaagctagcggctgctcctcagagcttaaagacatccttagtgagaatggaaccatgccactccagagagcaagggaggctactggggctctcatttcctccaaggacaattacctaggggccacttcacccatctcagacaatgccaaggagctg…
Petrodromus_tetradactylus	???????????????????????????????????????????????????????????????????????????????????????????????????????????????????????????????????????????????????????????????????????????????????????????????????????????????????????????????????????????????????????????????????????????????????????????????????????????????????????????????????????????????????????????????????????????????????????????????????????????????…
Rhynchocyon_chrysopygus	???????????????????????????????????????????????????????????????????????????????????????????????????????????????????????????????????????????????????????????????????????????????????????????????????????????????????????????????????????????????????????????????????????????????????????????????????????????????????????????????????????????????????????????????????????????????????????????????????????????????…
Rhynchocyon_cirnei	???????????????????????????????????????????????????????????????????????????????????????????????????????????????????????????????????????????????????????????????????????????????????????????????????????????????????????????????????????????????????????????????????????????????????????????????????????????????????????????????????????????????????????????????????????????????????????????????????????????????…
Rhynchocyon_petersi	???????????????????????????????????????????????????????????????????????????????????????????????????????????????????????????????????????????????????????????????????????????????????????????????????????????????????????????????????????????????????????????????????????????????????????????????????????????????????????????????????????????????????????????????????????????????????????????????????????????????…
Rhynchocyon_udzungwensis	???????????????????????????????????????????????????????????????????????????????????????????????????????????????????????????????????????????????????????????????????????????????????????????????????????????????????????????????????????????????????????????????????????????????????????????????????????????????????????????????????????????????????????????????????????????????????????????????????????????????…
Metoldobotes_sp__nov	???????????????????????????????????????????????????????????????????????????????????????????????????????????????????????????????????????????????????????????????????????????????????????????????????????????????????????????????????????????????????????????????????????????????????????????????????????????????????????????????????????????????????????????????????????????????????????????????????????????????…
Chambius_kasserinensis	???????????????????????????????????????????????????????????????????????????????????????????????????????????????????????????????????????????????????????????????????????????????????????????????????????????????????????????????????????????????????????????????????????????????????????????????????????????????????????????????????????????????????????????????????????????????????????????????????????????????…
Herodotius_pattersoni	???????????????????????????????????????????????????????????????????????????????????????????????????????????????????????????????????????????????????????????????????????????????????????????????????????????????????????????????????????????????????????????????????????????????????????????????????????????????????????????????????????????????????????????????????????????????????????????????????????????????…
Orycteropus_afer	ggcgcccgtttgaagcagcagcagccgcgtgaggatggctctccccaaccccacacaggctatctggccctggatgaagagcaacaaccttcacaacagtcagcctccaggggccaccccgagagcggctgcgtcccagagcccgaatccaccgcggcctccagccagggactgccccgccagcactgccgggcgatgactcagctgccccatccacgttgtcccttttgggccccactttcccgggctaacagctgctccgccaaccttaaagacatcctgaatgaggccggaaccatgcaactccttagagtgagggaggccgctggggcttctaccgcctccaaggacagttatctagggagcacttcgaccatctcagacagcgccaaggaacta…
Myorycteropus_africanus	???????????????????????????????????????????????????????????????????????????????????????????????????????????????????????????????????????????????????????????????????????????????????????????????????????????????????????????????????????????????????????????????????????????????????????????????????????????????????????????????????????????????????????????????????????????????????????????????????????????????…
Dendrohyrax_dorsalis	???????????????????????????????????????????????????????????????????????????????????????????????????????????????????????????????????????????????????????????????????????????????????????????????????????????????????????????????????????????????????????????????????????????????????????????????????????????????????????????????????????????????????????????????????????????????????????????????????????????????…
Heterohyrax_brucei	???????????????????????????????????????????????????????????????????????????????????????????????????????????????????????????????????????????????????????????????????????????????????????????????????????????????????????????????????????????????????????????????????????????????????????????????????????????????????????????????????????????????????????????????????????????????????????????????????????????????…
Procavia_capensis	ggcgcccgtttgaagcaacagcagcagggtgaggatggctctacccaagcccacacaggctacctggcactggacgaggagcagcagccttcacatcagtcagcttccgagggcaaccccgagagcggctgcatctcagatcctggagccgccgcgacagccggcaatgggctgcaccgccagcacctccggaggatgactcagctgccccatccacattgtccctgctgggccccactttcccggcctagcagctgctccgccgaccttaaagacatcctgagtgaggccagaaccatgcagctccttagagcaagggaggccgctggggcttccatttcctccaaggacagttacctagggggcacttcaaccatctctgacagcgccaaggagttg…
Thyrohyrax_domorictus	???????????????????????????????????????????????????????????????????????????????????????????????????????????????????????????????????????????????????????????????????????????????????????????????????????????????????????????????????????????????????????????????????????????????????????????????????????????????????????????????????????????????????????????????????????????????????????????????????????????????…
Thyrohyrax_litholagus	???????????????????????????????????????????????????????????????????????????????????????????????????????????????????????????????????????????????????????????????????????????????????????????????????????????????????????????????????????????????????????????????????????????????????????????????????????????????????????????????????????????????????????????????????????????????????????????????????????????????…
Thyrohyrax_meyeri	???????????????????????????????????????????????????????????????????????????????????????????????????????????????????????????????????????????????????????????????????????????????????????????????????????????????????????????????????????????????????????????????????????????????????????????????????????????????????????????????????????????????????????????????????????????????????????????????????????????????…
Thyrohyrax_pygmaeus	???????????????????????????????????????????????????????????????????????????????????????????????????????????????????????????????????????????????????????????????????????????????????????????????????????????????????????????????????????????????????????????????????????????????????????????????????????????????????????????????????????????????????????????????????????????????????????????????????????????????…
Titanohyrax_andrewsi	???????????????????????????????????????????????????????????????????????????????????????????????????????????????????????????????????????????????????????????????????????????????????????????????????????????????????????????????????????????????????????????????????????????????????????????????????????????????????????????????????????????????????????????????????????????????????????????????????????????????…
Titanohyrax_angustidens	???????????????????????????????????????????????????????????????????????????????????????????????????????????????????????????????????????????????????????????????????????????????????????????????????????????????????????????????????????????????????????????????????????????????????????????????????????????????????????????????????????????????????????????????????????????????????????????????????????????????…
Titanohyrax_sp__nov	???????????????????????????????????????????????????????????????????????????????????????????????????????????????????????????????????????????????????????????????????????????????????????????????????????????????????????????????????????????????????????????????????????????????????????????????????????????????????????????????????????????????????????????????????????????????????????????????????????????????…
Saghatherium_antiquum	???????????????????????????????????????????????????????????????????????????????????????????????????????????????????????????????????????????????????????????????????????????????????????????????????????????????????????????????????????????????????????????????????????????????????????????????????????????????????????????????????????????????????????????????????????????????????????????????????????????????…
Saghatherium_bowni	???????????????????????????????????????????????????????????????????????????????????????????????????????????????????????????????????????????????????????????????????????????????????????????????????????????????????????????????????????????????????????????????????????????????????????????????????????????????????????????????????????????????????????????????????????????????????????????????????????????????…
Seggeurius_amourensis	???????????????????????????????????????????????????????????????????????????????????????????????????????????????????????????????????????????????????????????????????????????????????????????????????????????????????????????????????????????????????????????????????????????????????????????????????????????????????????????????????????????????????????????????????????????????????????????????????????????????…
Selenohyrax_chatrathi	???????????????????????????????????????????????????????????????????????????????????????????????????????????????????????????????????????????????????????????????????????????????????????????????????????????????????????????????????????????????????????????????????????????????????????????????????????????????????????????????????????????????????????????????????????????????????????????????????????????????…
Pachyhyrax_crassidentatus	???????????????????????????????????????????????????????????????????????????????????????????????????????????????????????????????????????????????????????????????????????????????????????????????????????????????????????????????????????????????????????????????????????????????????????????????????????????????????????????????????????????????????????????????????????????????????????????????????????????????…
Microhyrax_lavocati	???????????????????????????????????????????????????????????????????????????????????????????????????????????????????????????????????????????????????????????????????????????????????????????????????????????????????????????????????????????????????????????????????????????????????????????????????????????????????????????????????????????????????????????????????????????????????????????????????????????????…
Megalohyrax_eocaenus	???????????????????????????????????????????????????????????????????????????????????????????????????????????????????????????????????????????????????????????????????????????????????????????????????????????????????????????????????????????????????????????????????????????????????????????????????????????????????????????????????????????????????????????????????????????????????????????????????????????????…
Megalohyrax_sp__nov	???????????????????????????????????????????????????????????????????????????????????????????????????????????????????????????????????????????????????????????????????????????????????????????????????????????????????????????????????????????????????????????????????????????????????????????????????????????????????????????????????????????????????????????????????????????????????????????????????????????????…
Geniohyus_diphycus	???????????????????????????????????????????????????????????????????????????????????????????????????????????????????????????????????????????????????????????????????????????????????????????????????????????????????????????????????????????????????????????????????????????????????????????????????????????????????????????????????????????????????????????????????????????????????????????????????????????????…
Geniohyus_mirus	???????????????????????????????????????????????????????????????????????????????????????????????????????????????????????????????????????????????????????????????????????????????????????????????????????????????????????????????????????????????????????????????????????????????????????????????????????????????????????????????????????????????????????????????????????????????????????????????????????????????…
Dimaitherium_patnaiki	???????????????????????????????????????????????????????????????????????????????????????????????????????????????????????????????????????????????????????????????????????????????????????????????????????????????????????????????????????????????????????????????????????????????????????????????????????????????????????????????????????????????????????????????????????????????????????????????????????????????…
Bunohyrax_fajumensis	???????????????????????????????????????????????????????????????????????????????????????????????????????????????????????????????????????????????????????????????????????????????????????????????????????????????????????????????????????????????????????????????????????????????????????????????????????????????????????????????????????????????????????????????????????????????????????????????????????????????…
Bunohyrax_major	???????????????????????????????????????????????????????????????????????????????????????????????????????????????????????????????????????????????????????????????????????????????????????????????????????????????????????????????????????????????????????????????????????????????????????????????????????????????????????????????????????????????????????????????????????????????????????????????????????????????…
Afrohyrax_championi	???????????????????????????????????????????????????????????????????????????????????????????????????????????????????????????????????????????????????????????????????????????????????????????????????????????????????????????????????????????????????????????????????????????????????????????????????????????????????????????????????????????????????????????????????????????????????????????????????????????????…
Antilohyrax_pectidens	???????????????????????????????????????????????????????????????????????????????????????????????????????????????????????????????????????????????????????????????????????????????????????????????????????????????????????????????????????????????????????????????????????????????????????????????????????????????????????????????????????????????????????????????????????????????????????????????????????????????…
Elephas_antiquus_falconeri	???????????????????????????????????????????????????????????????????????????????????????????????????????????????????????????????????????????????????????????????????????????????????????????????????????????????????????????????????????????????????????????????????????????????????????????????????????????????????????????????????????????????????????????????????????????????????????????????????????????????…
Elephas_cypriotes	???????????????????????????????????????????????????????????????????????????????????????????????????????????????????????????????????????????????????????????????????????????????????????????????????????????????????????????????????????????????????????????????????????????????????????????????????????????????????????????????????????????????????????????????????????????????????????????????????????????????…
Elephas_maximus	ggcgcccgtttgaagcagcagcaacagggtgaggatggctctccgcaagcccacacaggctacctggccctggacaaggagcagcaaccttcacaacagtcagcctccgagggccaccccgagagcggctgcatcccagagcccggagctgccgcgaccgctggcaacgggctgccccgccagcacctccggaggatgactcagctgccccatccacattgtccctgctgggccccactttcccagcctagcagctgctccgccgaccttaaagacatcctgagtgaggccggaaccatgcaactccttagagcaagagaggccgcaggggcttccatctcctccaaggacggttacctagggggcacttcaaccatctcagacagcgccaaggagttg…
Elephas_maximus_asurus	???????????????????????????????????????????????????????????????????????????????????????????????????????????????????????????????????????????????????????????????????????????????????????????????????????????????????????????????????????????????????????????????????????????????????????????????????????????????????????????????????????????????????????????????????????????????????????????????????????????????…
Elephas_sp.	???????????????????????????????????????????????????????????????????????????????????????????????????????????????????????????????????????????????????????????????????????????????????????????????????????????????????????????????????????????????????????????????????????????????????????????????????????????????????????????????????????????????????????????????????????????????????????????????????????????????…
Loxodonta_africana	???????????????????????????????????????????????????????????????????????????????????????????????????????????????????????????????????????????????????????????????????????????????????????????????????????????????????????????????????????????????????????????????????????????????????????????????????????????????????????????????????????????????????????????????????????????????????????????????????????????????…
Loxodonta_cyclotis	???????????????????????????????????????????????????????????????????????????????????????????????????????????????????????????????????????????????????????????????????????????????????????????????????????????????????????????????????????????????????????????????????????????????????????????????????????????????????????????????????????????????????????????????????????????????????????????????????????????????…
Mammut_americanum	???????????????????????????????????????????????????????????????????????????????????????????????????????????????????????????????????????????????????????????????????????????????????????????????????????????????????????????????????????????????????????????????????????????????????????????????????????????????????????????????????????????????????????????????????????????????????????????????????????????????…
Mammuthus_columbi	???????????????????????????????????????????????????????????????????????????????????????????????????????????????????????????????????????????????????????????????????????????????????????????????????????????????????????????????????????????????????????????????????????????????????????????????????????????????????????????????????????????????????????????????????????????????????????????????????????????????…
Mammuthus_primigenius	???????????????????????????????????????????????????????????????????????????????????????????????????????????????????????????????????????????????????????????????????????????????????????????????????????????????????????????????????????????????????????????????????????????????????????????????????????????????????????????????????????????????????????????????????????????????????????????????????????????????…
Phiomia_spp	???????????????????????????????????????????????????????????????????????????????????????????????????????????????????????????????????????????????????????????????????????????????????????????????????????????????????????????????????????????????????????????????????????????????????????????????????????????????????????????????????????????????????????????????????????????????????????????????????????????????…
Phosphatherium_escuilliei	???????????????????????????????????????????????????????????????????????????????????????????????????????????????????????????????????????????????????????????????????????????????????????????????????????????????????????????????????????????????????????????????????????????????????????????????????????????????????????????????????????????????????????????????????????????????????????????????????????????????…
Moeritherium_spp	???????????????????????????????????????????????????????????????????????????????????????????????????????????????????????????????????????????????????????????????????????????????????????????????????????????????????????????????????????????????????????????????????????????????????????????????????????????????????????????????????????????????????????????????????????????????????????????????????????????????…
Numidotherium_koholense	???????????????????????????????????????????????????????????????????????????????????????????????????????????????????????????????????????????????????????????????????????????????????????????????????????????????????????????????????????????????????????????????????????????????????????????????????????????????????????????????????????????????????????????????????????????????????????????????????????????????…
Omanitherium_dhofarensis	???????????????????????????????????????????????????????????????????????????????????????????????????????????????????????????????????????????????????????????????????????????????????????????????????????????????????????????????????????????????????????????????????????????????????????????????????????????????????????????????????????????????????????????????????????????????????????????????????????????????…
Arcanotherium_savagei	???????????????????????????????????????????????????????????????????????????????????????????????????????????????????????????????????????????????????????????????????????????????????????????????????????????????????????????????????????????????????????????????????????????????????????????????????????????????????????????????????????????????????????????????????????????????????????????????????????????????…
Barytherium_spp	???????????????????????????????????????????????????????????????????????????????????????????????????????????????????????????????????????????????????????????????????????????????????????????????????????????????????????????????????????????????????????????????????????????????????????????????????????????????????????????????????????????????????????????????????????????????????????????????????????????????…
Daouitherium_rebouli	???????????????????????????????????????????????????????????????????????????????????????????????????????????????????????????????????????????????????????????????????????????????????????????????????????????????????????????????????????????????????????????????????????????????????????????????????????????????????????????????????????????????????????????????????????????????????????????????????????????????…
Dugong_dugon	???????????????????????????????????????????????????????????????????????????????????????????????????????????????????????????????????????????????????????????????????????????????????????????????????????????????????????????????????????????????????????????????????????????????????????????????????????????????????????????????????????????????????????????????????????????????????????????????????????????????…
Hydrodamalis_gigas	???????????????????????????????????????????????????????????????????????????????????????????????????????????????????????????????????????????????????????????????????????????????????????????????????????????????????????????????????????????????????????????????????????????????????????????????????????????????????????????????????????????????????????????????????????????????????????????????????????????????…
Prorastomus_sirenoides	???????????????????????????????????????????????????????????????????????????????????????????????????????????????????????????????????????????????????????????????????????????????????????????????????????????????????????????????????????????????????????????????????????????????????????????????????????????????????????????????????????????????????????????????????????????????????????????????????????????????…
Protosiren_smithae	???????????????????????????????????????????????????????????????????????????????????????????????????????????????????????????????????????????????????????????????????????????????????????????????????????????????????????????????????????????????????????????????????????????????????????????????????????????????????????????????????????????????????????????????????????????????????????????????????????????????…
Trichechus_inunguis	???????????????????????????????????????????????????????????????????????????????????????????????????????????????????????????????????????????????????????????????????????????????????????????????????????????????????????????????????????????????????????????????????????????????????????????????????????????????????????????????????????????????????????????????????????????????????????????????????????????????…
Trichechus_manatus	???????????????????????????????????????????????????????????????????????????????????????????????????????????????????????????????????????????????????????????????????????????????????????????????????????????????????????????????????????????????????????????????????????????????????????????????????????????????????????????????????????????????????????????????????????????????????????????????????????????????…
Trichechus_senegalensis	???????????????????????????????????????????????????????????????????????????????????????????????????????????????????????????????????????????????????????????????????????????????????????????????????????????????????????????????????????????????????????????????????????????????????????????????????????????????????????????????????????????????????????????????????????????????????????????????????????????????…
[nadh2]
Didelphis_virginiana	atgtctcc---c------tatgtattaactattatatcctttagcctattattaggaacaactataacactgattagtaaccattgattaacagcctgaataggactagaaatcaacacattagctattattccactaataacaaaaccccaccatccacgaagtatagaatcagctatcaaatacttcataatccaagcaactgcatcaataattatcttattctctgcaatctttaatgcatcaactacaaatcaatgaat----aac------aggacaaatctctaatacatccgcttcatttataataacaattgcattagcaataaaactagggctagccccatttcacttctgagttccagaagtaacacaagg-------aatcccattac…
Phascolarctos_cinereus	???????????????????????????????????????????????????????????????????????????????????????????????????????????????????????????????????????????????????????????????????????????????????????????????????????????????????????????????????????????????????????????????????????????????????????????????????????????????????????????????????????????????????????????????????????????????????????????????????????????????…
Macropus_rufus	???????????????????????????????????????????????????????????????????????????????????????????????????????????????????????????????????????????????????????????????????????????????????????????????????????????????????????????????????????????????????????????????????????????????????????????????????????????????????????????????????????????????????????????????????????????????????????????????????????????????…
Montanalestes_keeblerorum	???????????????????????????????????????????????????????????????????????????????????????????????????????????????????????????????????????????????????????????????????????????????????????????????????????????????????????????????????????????????????????????????????????????????????????????????????????????????????????????????????????????????????????????????????????????????????????????????????????????????…
Prokennalestes_trofimovi	???????????????????????????????????????????????????????????????????????????????????????????????????????????????????????????????????????????????????????????????????????????????????????????????????????????????????????????????????????????????????????????????????????????????????????????????????????????????????????????????????????????????????????????????????????????????????????????????????????????????…
Canis_lupus_familiaris	???????????????????????????????????????????????????????????????????????????????????????????????????????????????????????????????????????????????????????????????????????????????????????????????????????????????????????????????????????????????????????????????????????????????????????????????????????????????????????????????????????????????????????????????????????????????????????????????????????????????…
Felis_silvestris_catus	???????????????????????????????????????????????????????????????????????????????????????????????????????????????????????????????????????????????????????????????????????????????????????????????????????????????????????????????????????????????????????????????????????????????????????????????????????????????????????????????????????????????????????????????????????????????????????????????????????????????…
Manis_tetradactyla	???????????????????????????????????????????????????????????????????????????????????????????????????????????????????????????????????????????????????????????????????????????????????????????????????????????????????????????????????????????????????????????????????????????????????????????????????????????????????????????????????????????????????????????????????????????????????????????????????????????????…
Diceros_bicornis	???????????????????????????????????????????????????????????????????????????????????????????????????????????????????????????????????????????????????????????????????????????????????????????????????????????????????????????????????????????????????????????????????????????????????????????????????????????????????????????????????????????????????????????????????????????????????????????????????????????????…
Equus_caballus	???????????????????????????????????????????????????????????????????????????????????????????????????????????????????????????????????????????????????????????????????????????????????????????????????????????????????????????????????????????????????????????????????????????????????????????????????????????????????????????????????????????????????????????????????????????????????????????????????????????????…
Tapirus_indicus	???????????????????????????????????????????????????????????????????????????????????????????????????????????????????????????????????????????????????????????????????????????????????????????????????????????????????????????????????????????????????????????????????????????????????????????????????????????????????????????????????????????????????????????????????????????????????????????????????????????????…
Ceratotherium_simum	???????????????????????????????????????????????????????????????????????????????????????????????????????????????????????????????????????????????????????????????????????????????????????????????????????????????????????????????????????????????????????????????????????????????????????????????????????????????????????????????????????????????????????????????????????????????????????????????????????????????…
Sus_scrofa	???????????????????????????????????????????????????????????????????????????????????????????????????????????????????????????????????????????????????????????????????????????????????????????????????????????????????????????????????????????????????????????????????????????????????????????????????????????????????????????????????????????????????????????????????????????????????????????????????????????????…
Condylura_cristata	???????????????????????????????????????????????????????????????????????????????????????????????????????????????????????????????????????????????????????????????????????????????????????????????????????????????????????????????????????????????????????????????????????????????????????????????????????????????????????????????????????????????????????????????????????????????????????????????????????????????…
Erinaceus_europaeus	atgaatccgatc------ttagcgttattcatt---tattttatattaacaataggtacaatcatagtattaattagctcacactgacttctaatttgaataggtttcgaaataaatttaatagcaataattcctattataataattaagcaaaattctcgatctacagaatctgcaattaaatattttctagttcaaactacagcctcaattatactaataatgtcggtttcaattaacttaataatgacaggacaatgaactgtcact------tgtactaat----aatatattatcttc---tattatcacaatttcaatactaataaaacttggagctgctccttttcacatatgactccctgaagtagcccaagg-------gctatccctaa…
Mus_musculus	???????????????????????????????????????????????????????????????????????????????????????????????????????????????????????????????????????????????????????????????????????????????????????????????????????????????????????????????????????????????????????????????????????????????????????????????????????????????????????????????????????????????????????????????????????????????????????????????????????????????…
Tupaia_glis	???????????????????????????????????????????????????????????????????????????????????????????????????????????????????????????????????????????????????????????????????????????????????????????????????????????????????????????????????????????????????????????????????????????????????????????????????????????????????????????????????????????????????????????????????????????????????????????????????????????????…
Homo_sapiens	???????????????????????????????????????????????????????????????????????????????????????????????????????????????????????????????????????????????????????????????????????????????????????????????????????????????????????????????????????????????????????????????????????????????????????????????????????????????????????????????????????????????????????????????????????????????????????????????????????????????…
Lemur_catta	ataaaacc---t------attatcctaatatttattatgctgactatcttcatgggaactatattaacaataatcagttcccactgactcctaatatgggtaggattggaaattaacatgctagctatcattcccattctcatgaaaaaaatcagccctcgatccacagaagccgccaccaaatatttcctaacacaagcaacagcctccatactacttatattctccatcgtaattaataccgcaaactctggtcaatgagg----cat------cactaatatacataaccaattaacttcccttgtaactatagcagcactaataataaaattaggaataacccctttccacttctgagtccccgaagtcactcaagg-------aatttcactaa…
Choloepus_didactylus	???????????????????????????????????????????????????????????????????????????????????????????????????????????????????????????????????????????????????????????????????????????????????????????????????????????????????????????????????????????????????????????????????????????????????????????????????????????????????????????????????????????????????????????????????????????????????????????????????????????????…
Tamandua_tetradactyla	???????????????????????????????????????????????????????????????????????????????????????????????????????????????????????????????????????????????????????????????????????????????????????????????????????????????????????????????????????????????????????????????????????????????????????????????????????????????????????????????????????????????????????????????????????????????????????????????????????????????…
Dasypus_novemcinctus	ataaatcc---c------ttaatttttattattattatatttaccttaatcttaggaacagtaattaccataattagctcccattgattattaatctggataggcctagaaataaacatattctcaataatccccattatcataataaaatcacaccctcgatcaacagaagccgccaccaaatatttcatgacacaagcaacagcatctatacttctaataataggcgtaatcattaacttatactactcaggacaatgaac----aat------tataaattcactcaacccagttacatcatatataataaccatcgcacttgccataaaactaggactagccccattccacttctgagtgccagaggtaacgcaagg-------tacccaactaa…
Geogale_aurita	???????????????????????????????????????????????????????????????????????????????????????????????????????????????????????????????????????????????????????????????????????????????????????????????????????????????????????????????????????????????????????????????????????????????????????????????????????????????????????????????????????????????????????????????????????????????????????????????????????????????…
Limnogale_mergulus	???????????????????????????????????????????????????????????????????????????????????????????????????????????????????????????????????????????????????????????????????????????????????????????????????????????????????????????????????????????????????????????????????????????????????????????????????????????????????????????????????????????????????????????????????????????????????????????????????????????????…
Microgale_brevicaudata	ataaaacc---t------cttattacagcaactatctacgctaccctaatctcaggaactctaacaacaataattagctcccactgactattaacatgaatcggattagaaataaatatatttgcaattatccctttaatcataaaatctcatactccacgttcaacagaagccgcaactaaatacttcctcattcaagcctcagcctcaataattctattgatagcagcaacacttaactttatatatactgggcaatgagt----attaacttcccttaattc------cataataatctcaaccatgatcctaatagctctcataataaaattaggtatagccccattccacttttgagtacccgaagtaactcaaggcagccccctatcaattag…
Microgale_cowani	ataaaacc---c------ctaatcgcactaattatttataccactctaatttcagggactttaattacaataactagctcccactgacttataacatgaatagggctagaaataaatatatttgcaattattcccctgatcatgaaaccccactctcctcgatcaaccgaagcagcaacaaaatactttcttattcaagcctcagcatcaataatactccttatagcagcttcattaaactttatatatacaggtcaatgaac----tctcacaaacctagactc------cccaatagccactaccattttactaatcgccctcataataaaactgggtatagccccattccacttctgagtacccgaagtagcccaagggactaccctatccacaag…
Microgale_jobihely	ataaaacc---t------ctaattactcttattatttacactacactaatctcagggaccttaattacaataactagctctcactgacttataacatgaataggactagagataaatatatttgcaattatccccctgattatgaagccacactctccacgatcaactgaagcggcaactaaatattttcttatccaagcctcggcctcaattatacttcttatagcagcctccctaaactttatatactcaggccaatgaac----cctcactgatctaaattc------tccaatagctaccaccatcctactagtagcccttataataaaactaggcatagccccctttcacttttgagttccagaagtaacccaaggaactctcctatctacaag…
Microgale_longicaudata	ataaatcc---a------ctaattgcagctattattcttaccactctaatcacagggaccttgattgtaataattagctcacactgattaataacatgaataggactagaaataaatatattcgcaattatccccttgattataaaaactcactccccacgaacaaccgaagcagctacaaaatattttctaatccaagcctcagcctcaataatgctacttctggctgcctcacttaacttcatagagactggacaatggac----tttaactaacctagactc------ctctataccctccactattctcctaatttcattactaataaaactaggaatagccccattccacttctgagtaccagaagtaacccaaggcaccactctatcaacagg…
Microgale_parvula	???????????????????????????????????????????????????????????????????????????????????????????????????????????????????????????????????????????????????????????????????????????????????????????????????????????????????????????????????????????????????????????????????????????????????????????????????????????????????????????????????????????????????????????????????????????????????????????????????????????????…
Microgale_principula	ataaatcc---c------ctcgttacagctattatctttaccacgctaatcacagggaccttgattgtaataatcagctcacactgactaataacatgaattgggctagaaataaacatatttgcaatcattcccttgatcataaaaacccactccccccgaacaactgaagcagccactaaatactttctaattcaagcctcagcctcaataatacttctactggctgcctcgctaaacttcataggaaccggacaatgggc----tctaacaaatctagactc------cgctctaccctccactatcctcctcatatccctgataataaaactaggcatggctccattccacttctgagtaccagaagtaactcaaggtaccacactatcaacagg…
Microgale_pusilla	ataaaccc---c------attgttacaattattatctttaccacgctaatcatagggaccctaattgcaataatcagctcgcattgactaatgacatgaatcggactagaaataaacatatttgcaattatccccttgattataaaatcacactccccacgaacaactgaagcagcaactaaatactttctcatccaagcctcagcctcaataatactcctactggctgcctcactaaacttcatagaaactggacaatgagt----actgactagcctagagtc------ttcattatcctctaccatcctcctcatctccctaataataaaattaggtatagccccattccacttctgagtacctgaagtaacccaaggcactaaattatcaaccgg…
Microgale_taiva	ataaaacc---t------cttgttacacttaccatttactccaccctaatctcaggcacactaactgcaataattagctcccactgactcataacatgaatcggactggaaataaacatatttgcaatcattcccttaattataaaatcccacaccccccgagcaactgaagccgcaacaaaatattttcttattcaagcctcagcctcaataatactactaatatcagcctcactaaatttcatactcacaggccaatgaac----actgactaaccttgactc------ctcaatagcctcaacaatcctcctgatctcacttataataaaactaggcatagcaccctttcacttctgagtccccgaagtaacacaaggaaccccattacctgttgg…
Microgale_talazaci	???????????????????????????????????????????????????????????????????????????????????????????????????????????????????????????????????????????????????????????????????????????????????????????????????????????????????????????????????????????????????????????????????????????????????????????????????????????????????????????????????????????????????????????????????????????????????????????????????????????????…
Oryzorictes_hova	ataaaccc---a------ctagttacatttattatttacaccaccctcatttccggcaccattatcactataaccagctcccattgattaacagtatgaataggcttagaaataaacatatttgccattattccccttatcataaaaacacacacaccccgaacaattgaagccaccacaaaatattttctcacccaagcctcagcatctatactcctcttaatagcagctacaatcaatttcatagagttcggccaatgaac----agtaactgatataccatc------tccaatcgcttcaacaattatactcacagcaatcataataaaacttggtatagctcccttccacttctgagtaccagaagtaactcaaggtacactactatccactag…
Micropotamogale_lamottei	???????????????????????????????????????????????????????????????????????????????????????????????????????????????????????????????????????????????????????????????????????????????????????????????????????????????????????????????????????????????????????????????????????????????????????????????????????????????????????????????????????????????????????????????????????????????????????????????????????????????…
Potamogale_velox	???????????????????????????????????????????????????????????????????????????????????????????????????????????????????????????????????????????????????????????????????????????????????????????????????????????????????????????????????????????????????????????????????????????????????????????????????????????????????????????????????????????????????????????????????????????????????????????????????????????????…
Echinops_telfairi	attaaccc---a------ttagcttccattattatgtctagtactctaatttcaggcactctaattactttaatcagctctcactgacttatagcatgaataggtcttgaaatgaatatatttgctattattcctatgatcataaaaaataactccccccgagcaattgaagccgcaataaaatatttccttattcaagcatccgcctccatactactacttatagcagcctccctaaattttatatattcaggccaatgaac----gttaacagaaataaatgt------ctcaatagcatccctaattatattaattgctatactgataaaattaggtatggcaccatttcacttctgagtcccagaagttactcaaggtactgttttattgaccag…
Hemicentetes_semispinosus	???????????????????????????????????????????????????????????????????????????????????????????????????????????????????????????????????????????????????????????????????????????????????????????????????????????????????????????????????????????????????????????????????????????????????????????????????????????????????????????????????????????????????????????????????????????????????????????????????????????????…
Setifer_setosus	???????????????????????????????????????????????????????????????????????????????????????????????????????????????????????????????????????????????????????????????????????????????????????????????????????????????????????????????????????????????????????????????????????????????????????????????????????????????????????????????????????????????????????????????????????????????????????????????????????????????…
Tenrec_ecaudatus	???????????????????????????????????????????????????????????????????????????????????????????????????????????????????????????????????????????????????????????????????????????????????????????????????????????????????????????????????????????????????????????????????????????????????????????????????????????????????????????????????????????????????????????????????????????????????????????????????????????????…
Protenrec_tricuspis	???????????????????????????????????????????????????????????????????????????????????????????????????????????????????????????????????????????????????????????????????????????????????????????????????????????????????????????????????????????????????????????????????????????????????????????????????????????????????????????????????????????????????????????????????????????????????????????????????????????????…
Carpitalpa_arendsi	???????????????????????????????????????????????????????????????????????????????????????????????????????????????????????????????????????????????????????????????????????????????????????????????????????????????????????????????????????????????????????????????????????????????????????????????????????????????????????????????????????????????????????????????????????????????????????????????????????????????…
Chlorotalpa_duthieae	???????????????????????????????????????????????????????????????????????????????????????????????????????????????????????????????????????????????????????????????????????????????????????????????????????????????????????????????????????????????????????????????????????????????????????????????????????????????????????????????????????????????????????????????????????????????????????????????????????????????…
Chlorotalpa_sclateri	???????????????????????????????????????????????????????????????????????????????????????????????????????????????????????????????????????????????????????????????????????????????????????????????????????????????????????????????????????????????????????????????????????????????????????????????????????????????????????????????????????????????????????????????????????????????????????????????????????????????…
Chrysochloris_asiatica	attaaccc---a------attatcttcattactattctactaacacttattttaggaacagtaatcactataatcagctccaactgactaatggcctgaataggactagaaatcaacatattcgccattatccctttaattattaaacaacacaacccacgctcaattgaagccgcaacaaaatatttcctaacccaagcaacagcctctataatcttactactagcagccctaataaacttcatatattcaggccaatgaac----cat------tataaactttacaaactccataccccctttcctagcactaatagcattaaccataaaactaggaatagccccattccacttctgagtcccagaagtaacacaagg-------ctcccacctta…
Chrysochloris_stuhlmanni	???????????????????????????????????????????????????????????????????????????????????????????????????????????????????????????????????????????????????????????????????????????????????????????????????????????????????????????????????????????????????????????????????????????????????????????????????????????????????????????????????????????????????????????????????????????????????????????????????????????????…
Chrysospalax_trevelyani	???????????????????????????????????????????????????????????????????????????????????????????????????????????????????????????????????????????????????????????????????????????????????????????????????????????????????????????????????????????????????????????????????????????????????????????????????????????????????????????????????????????????????????????????????????????????????????????????????????????????…
Chrysospalax_villosus	???????????????????????????????????????????????????????????????????????????????????????????????????????????????????????????????????????????????????????????????????????????????????????????????????????????????????????????????????????????????????????????????????????????????????????????????????????????????????????????????????????????????????????????????????????????????????????????????????????????????…
Cryptochloris_wintoni	???????????????????????????????????????????????????????????????????????????????????????????????????????????????????????????????????????????????????????????????????????????????????????????????????????????????????????????????????????????????????????????????????????????????????????????????????????????????????????????????????????????????????????????????????????????????????????????????????????????????…
Eremitalpa_granti	attaatcc---t------attatcttctctatcatcttatcaactctaattttagggacattaatcacaataattagctccaactgactcatagcctgaataggactagaaattaatatatttgctattattccaataattattaaaaatcacaatccccgctcaattgaagctgcaacaaaatattttttaacccaagcaactgcctctataatcctattcttggcagccctaacaaactttatagagtcaggtcaatgaac----aat------tatgagtttcataaattcactcccttctttcctagctctattagccctaatcataaaattaggcatagcacctttccacttctgagtgccagaagtaacacaagg-------atcttatctta…
Amblysomus_corriae	???????????????????????????????????????????????????????????????????????????????????????????????????????????????????????????????????????????????????????????????????????????????????????????????????????????????????????????????????????????????????????????????????????????????????????????????????????????????????????????????????????????????????????????????????????????????????????????????????????????????…
Amblysomus_hottentotus	attaaccc---c------ctcatcttcttcactattttactaacccttatttcaggaacattgatcacaataattagttctaattgactcatagcctgaataggactagaaattaacatatttgctatcattccactaatcattaaacatcataacccacgctcaattgaagctgctacaaaatactttttaacacaagcaacagcttccataattttatttatagccgcactaataaactttatatgctcaggtcaatgaac----tat------cataaattttaccaaccatataacctctttcctagccctgacagcactaattataaaactaggaatagcaccatttcatttctgggtaccagaagtcacacaagg-------ctctcatctaa…
Amblysomus_marleyi	???????????????????????????????????????????????????????????????????????????????????????????????????????????????????????????????????????????????????????????????????????????????????????????????????????????????????????????????????????????????????????????????????????????????????????????????????????????????????????????????????????????????????????????????????????????????????????????????????????????????…
Amblysomus_robustus	???????????????????????????????????????????????????????????????????????????????????????????????????????????????????????????????????????????????????????????????????????????????????????????????????????????????????????????????????????????????????????????????????????????????????????????????????????????????????????????????????????????????????????????????????????????????????????????????????????????????…
Amblysomus_septentrionalis	???????????????????????????????????????????????????????????????????????????????????????????????????????????????????????????????????????????????????????????????????????????????????????????????????????????????????????????????????????????????????????????????????????????????????????????????????????????????????????????????????????????????????????????????????????????????????????????????????????????????…
Calcochloris_leucorhina	???????????????????????????????????????????????????????????????????????????????????????????????????????????????????????????????????????????????????????????????????????????????????????????????????????????????????????????????????????????????????????????????????????????????????????????????????????????????????????????????????????????????????????????????????????????????????????????????????????????????…
Calcochloris_obtusirostris	???????????????????????????????????????????????????????????????????????????????????????????????????????????????????????????????????????????????????????????????????????????????????????????????????????????????????????????????????????????????????????????????????????????????????????????????????????????????????????????????????????????????????????????????????????????????????????????????????????????????…
Neamblysomus_gunningi	???????????????????????????????????????????????????????????????????????????????????????????????????????????????????????????????????????????????????????????????????????????????????????????????????????????????????????????????????????????????????????????????????????????????????????????????????????????????????????????????????????????????????????????????????????????????????????????????????????????????…
Neamblysomus_julianae	???????????????????????????????????????????????????????????????????????????????????????????????????????????????????????????????????????????????????????????????????????????????????????????????????????????????????????????????????????????????????????????????????????????????????????????????????????????????????????????????????????????????????????????????????????????????????????????????????????????????…
Dilambdogale_gheerbranti	???????????????????????????????????????????????????????????????????????????????????????????????????????????????????????????????????????????????????????????????????????????????????????????????????????????????????????????????????????????????????????????????????????????????????????????????????????????????????????????????????????????????????????????????????????????????????????????????????????????????…
Widanelfarasia_bowni	???????????????????????????????????????????????????????????????????????????????????????????????????????????????????????????????????????????????????????????????????????????????????????????????????????????????????????????????????????????????????????????????????????????????????????????????????????????????????????????????????????????????????????????????????????????????????????????????????????????????…
Elephantulus_brachyrhynchus	???????????????????????????????????????????????????????????????????????????????????????????????????????????????????????????????????????????????????????????????????????????????????????????????????????????????????????????????????????????????????????????????????????????????????????????????????????????????????????????????????????????????????????????????????????????????????????????????????????????????…
Elephantulus_edwardii	???????????????????????????????????????????????????????????????????????????????????????????????????????????????????????????????????????????????????????????????????????????????????????????????????????????????????????????????????????????????????????????????????????????????????????????????????????????????????????????????????????????????????????????????????????????????????????????????????????????????…
Elephantulus_fuscipes	???????????????????????????????????????????????????????????????????????????????????????????????????????????????????????????????????????????????????????????????????????????????????????????????????????????????????????????????????????????????????????????????????????????????????????????????????????????????????????????????????????????????????????????????????????????????????????????????????????????????…
Elephantulus_fuscus	???????????????????????????????????????????????????????????????????????????????????????????????????????????????????????????????????????????????????????????????????????????????????????????????????????????????????????????????????????????????????????????????????????????????????????????????????????????????????????????????????????????????????????????????????????????????????????????????????????????????…
Elephantulus_intufi	???????????????????????????????????????????????????????????????????????????????????????????????????????????????????????????????????????????????????????????????????????????????????????????????????????????????????????????????????????????????????????????????????????????????????????????????????????????????????????????????????????????????????????????????????????????????????????????????????????????????…
Elephantulus_myurus	???????????????????????????????????????????????????????????????????????????????????????????????????????????????????????????????????????????????????????????????????????????????????????????????????????????????????????????????????????????????????????????????????????????????????????????????????????????????????????????????????????????????????????????????????????????????????????????????????????????????…
Elephantulus_revoili	???????????????????????????????????????????????????????????????????????????????????????????????????????????????????????????????????????????????????????????????????????????????????????????????????????????????????????????????????????????????????????????????????????????????????????????????????????????????????????????????????????????????????????????????????????????????????????????????????????????????…
Elephantulus_rozeti	???????????????????????????????????????????????????????????????????????????????????????????????????????????????????????????????????????????????????????????????????????????????????????????????????????????????????????????????????????????????????????????????????????????????????????????????????????????????????????????????????????????????????????????????????????????????????????????????????????????????…
Elephantulus_rufescens	???????????????????????????????????????????????????????????????????????????????????????????????????????????????????????????????????????????????????????????????????????????????????????????????????????????????????????????????????????????????????????????????????????????????????????????????????????????????????????????????????????????????????????????????????????????????????????????????????????????????…
Elephantulus_rupestris	???????????????????????????????????????????????????????????????????????????????????????????????????????????????????????????????????????????????????????????????????????????????????????????????????????????????????????????????????????????????????????????????????????????????????????????????????????????????????????????????????????????????????????????????????????????????????????????????????????????????…
Macroscelides_proboscideus	atcaaccc---cattacattcgcattaatca------cctttactctaattataggctcagtactaaccatattcagctctcattgacttaccgcatgacttggattagaaataaacttatttgctatagtacctctaataatcaaaccacataacccacgatcaatcgaagggtctacaaaatactttctaacgcaagccacagcatccatactactaatagtatcagttataattaacttcataaactcaggtcaatggtc----cat------cacacacatgacaaatcaattctcttcatttctcatagtacttgctttactaacaaaattaggtatatcaccttttcacttttgagtacccgaagtactacaaag-------tacttcactta…
Petrodromus_tetradactylus	???????????????????????????????????????????????????????????????????????????????????????????????????????????????????????????????????????????????????????????????????????????????????????????????????????????????????????????????????????????????????????????????????????????????????????????????????????????????????????????????????????????????????????????????????????????????????????????????????????????????…
Rhynchocyon_chrysopygus	???????????????????????????????????????????????????????????????????????????????????????????????????????????????????????????????????????????????????????????????????????????????????????????????????????????????????????????????????????????????????????????????????????????????????????????????????????????????????????????????????????????????????????????????????????????????????????????????????????????????…
Rhynchocyon_cirnei	???????????????????????????????????????????????????????????????????????????????????????????????????????????????????????????????????????????????????????????????????????????????????????????????????????????????????????????????????????????????????????????????????????????????????????????????????????????????????????????????????????????????????????????????????????????????????????????????????????????????…
Rhynchocyon_petersi	???????????????????????????????????????????????????????????????????????????????????????????????????????????????????????????????????????????????????????????????????????????????????????????????????????????????????????????????????????????????????????????????????????????????????????????????????????????????????????????????????????????????????????????????????????????????????????????????????????????????…
Rhynchocyon_udzungwensis	???????????????????????????????????????????????????????????????????????????????????????????????????????????????????????????????????????????????????????????????????????????????????????????????????????????????????????????????????????????????????????????????????????????????????????????????????????????????????????????????????????????????????????????????????????????????????????????????????????????????…
Metoldobotes_sp__nov	???????????????????????????????????????????????????????????????????????????????????????????????????????????????????????????????????????????????????????????????????????????????????????????????????????????????????????????????????????????????????????????????????????????????????????????????????????????????????????????????????????????????????????????????????????????????????????????????????????????????…
Chambius_kasserinensis	???????????????????????????????????????????????????????????????????????????????????????????????????????????????????????????????????????????????????????????????????????????????????????????????????????????????????????????????????????????????????????????????????????????????????????????????????????????????????????????????????????????????????????????????????????????????????????????????????????????????…
Herodotius_pattersoni	???????????????????????????????????????????????????????????????????????????????????????????????????????????????????????????????????????????????????????????????????????????????????????????????????????????????????????????????????????????????????????????????????????????????????????????????????????????????????????????????????????????????????????????????????????????????????????????????????????????????…
Orycteropus_afer	ataaaccc---c------ttaatcttcttaataatcataataaccatattatcaggaacaattattactatactcagttctcactgatttacagcttgaatagggctagaaataaatatattcgccatcatcccgattatcatcaaaaatcatcaccctcgatcaattgaagccgccactaaatatttccttacacaagcaaccgcatccatgcttttaatactagctattatacttaattttctactatctggacaatgatc----aat------tatctccacaccaagctccttcacctcctttatccttgtgaccgcactaatcataaaactagggatagcccctttccacttttgactgccagaagtaacccaagg-------aactcacctaa…
Myorycteropus_africanus	???????????????????????????????????????????????????????????????????????????????????????????????????????????????????????????????????????????????????????????????????????????????????????????????????????????????????????????????????????????????????????????????????????????????????????????????????????????????????????????????????????????????????????????????????????????????????????????????????????????????…
Dendrohyrax_dorsalis	ataaatcc---a------ctaaccctaagcgttacaatcacaaccctgttcgcaggaacaataattgtcatactcagttcacactgactaacaacatgactggggctagaagtaaatatatttgccatcatccccatcataaccaccccctccaacccacgatcaatcgaagcagccactaaatatttcctaacccaagtgaccgccgctataatcctaatgataggcatcataattaacttcctacactccggacaactatc----aat------ccaagaactacacaacccgctagcctcaaacataatcctactatcaataataataaaactaggtctagccccctttcatttctgagtgccagaagtcgcacaagg-------agtcaaacttc…
Heterohyrax_brucei	???????????????????????????????????????????????????????????????????????????????????????????????????????????????????????????????????????????????????????????????????????????????????????????????????????????????????????????????????????????????????????????????????????????????????????????????????????????????????????????????????????????????????????????????????????????????????????????????????????????????…
Procavia_capensis	ataaaccc---a------ctaaccctaagcgccaccatcaccaccctactcacaggaacaataatcgtcacatttagctcacactgactaacaacatgactaggattagaaataagcatgttcgctattatcccaattataattaccccttccaacccacgatcaattgaagcaaccactaaatacttcctaacccaagtaactgcctcaataatcctaataatagccatcttaattaacttcatacactccggacaactatc----aat------ccaagaactacacaacccactagcctcaaacataatcctagtatcaataataataaaactaggcctagccccctttcacttctgagtcccagaagccacacaggg-------tattaaactct…
Thyrohyrax_domorictus	???????????????????????????????????????????????????????????????????????????????????????????????????????????????????????????????????????????????????????????????????????????????????????????????????????????????????????????????????????????????????????????????????????????????????????????????????????????????????????????????????????????????????????????????????????????????????????????????????????????????…
Thyrohyrax_litholagus	???????????????????????????????????????????????????????????????????????????????????????????????????????????????????????????????????????????????????????????????????????????????????????????????????????????????????????????????????????????????????????????????????????????????????????????????????????????????????????????????????????????????????????????????????????????????????????????????????????????????…
Thyrohyrax_meyeri	???????????????????????????????????????????????????????????????????????????????????????????????????????????????????????????????????????????????????????????????????????????????????????????????????????????????????????????????????????????????????????????????????????????????????????????????????????????????????????????????????????????????????????????????????????????????????????????????????????????????…
Thyrohyrax_pygmaeus	???????????????????????????????????????????????????????????????????????????????????????????????????????????????????????????????????????????????????????????????????????????????????????????????????????????????????????????????????????????????????????????????????????????????????????????????????????????????????????????????????????????????????????????????????????????????????????????????????????????????…
Titanohyrax_andrewsi	???????????????????????????????????????????????????????????????????????????????????????????????????????????????????????????????????????????????????????????????????????????????????????????????????????????????????????????????????????????????????????????????????????????????????????????????????????????????????????????????????????????????????????????????????????????????????????????????????????????????…
Titanohyrax_angustidens	???????????????????????????????????????????????????????????????????????????????????????????????????????????????????????????????????????????????????????????????????????????????????????????????????????????????????????????????????????????????????????????????????????????????????????????????????????????????????????????????????????????????????????????????????????????????????????????????????????????????…
Titanohyrax_sp__nov	???????????????????????????????????????????????????????????????????????????????????????????????????????????????????????????????????????????????????????????????????????????????????????????????????????????????????????????????????????????????????????????????????????????????????????????????????????????????????????????????????????????????????????????????????????????????????????????????????????????????…
Saghatherium_antiquum	???????????????????????????????????????????????????????????????????????????????????????????????????????????????????????????????????????????????????????????????????????????????????????????????????????????????????????????????????????????????????????????????????????????????????????????????????????????????????????????????????????????????????????????????????????????????????????????????????????????????…
Saghatherium_bowni	???????????????????????????????????????????????????????????????????????????????????????????????????????????????????????????????????????????????????????????????????????????????????????????????????????????????????????????????????????????????????????????????????????????????????????????????????????????????????????????????????????????????????????????????????????????????????????????????????????????????…
Seggeurius_amourensis	???????????????????????????????????????????????????????????????????????????????????????????????????????????????????????????????????????????????????????????????????????????????????????????????????????????????????????????????????????????????????????????????????????????????????????????????????????????????????????????????????????????????????????????????????????????????????????????????????????????????…
Selenohyrax_chatrathi	???????????????????????????????????????????????????????????????????????????????????????????????????????????????????????????????????????????????????????????????????????????????????????????????????????????????????????????????????????????????????????????????????????????????????????????????????????????????????????????????????????????????????????????????????????????????????????????????????????????????…
Pachyhyrax_crassidentatus	???????????????????????????????????????????????????????????????????????????????????????????????????????????????????????????????????????????????????????????????????????????????????????????????????????????????????????????????????????????????????????????????????????????????????????????????????????????????????????????????????????????????????????????????????????????????????????????????????????????????…
Microhyrax_lavocati	???????????????????????????????????????????????????????????????????????????????????????????????????????????????????????????????????????????????????????????????????????????????????????????????????????????????????????????????????????????????????????????????????????????????????????????????????????????????????????????????????????????????????????????????????????????????????????????????????????????????…
Megalohyrax_eocaenus	???????????????????????????????????????????????????????????????????????????????????????????????????????????????????????????????????????????????????????????????????????????????????????????????????????????????????????????????????????????????????????????????????????????????????????????????????????????????????????????????????????????????????????????????????????????????????????????????????????????????…
Megalohyrax_sp__nov	???????????????????????????????????????????????????????????????????????????????????????????????????????????????????????????????????????????????????????????????????????????????????????????????????????????????????????????????????????????????????????????????????????????????????????????????????????????????????????????????????????????????????????????????????????????????????????????????????????????????…
Geniohyus_diphycus	???????????????????????????????????????????????????????????????????????????????????????????????????????????????????????????????????????????????????????????????????????????????????????????????????????????????????????????????????????????????????????????????????????????????????????????????????????????????????????????????????????????????????????????????????????????????????????????????????????????????…
Geniohyus_mirus	???????????????????????????????????????????????????????????????????????????????????????????????????????????????????????????????????????????????????????????????????????????????????????????????????????????????????????????????????????????????????????????????????????????????????????????????????????????????????????????????????????????????????????????????????????????????????????????????????????????????…
Dimaitherium_patnaiki	???????????????????????????????????????????????????????????????????????????????????????????????????????????????????????????????????????????????????????????????????????????????????????????????????????????????????????????????????????????????????????????????????????????????????????????????????????????????????????????????????????????????????????????????????????????????????????????????????????????????…
Bunohyrax_fajumensis	???????????????????????????????????????????????????????????????????????????????????????????????????????????????????????????????????????????????????????????????????????????????????????????????????????????????????????????????????????????????????????????????????????????????????????????????????????????????????????????????????????????????????????????????????????????????????????????????????????????????…
Bunohyrax_major	???????????????????????????????????????????????????????????????????????????????????????????????????????????????????????????????????????????????????????????????????????????????????????????????????????????????????????????????????????????????????????????????????????????????????????????????????????????????????????????????????????????????????????????????????????????????????????????????????????????????…
Afrohyrax_championi	???????????????????????????????????????????????????????????????????????????????????????????????????????????????????????????????????????????????????????????????????????????????????????????????????????????????????????????????????????????????????????????????????????????????????????????????????????????????????????????????????????????????????????????????????????????????????????????????????????????????…
Antilohyrax_pectidens	???????????????????????????????????????????????????????????????????????????????????????????????????????????????????????????????????????????????????????????????????????????????????????????????????????????????????????????????????????????????????????????????????????????????????????????????????????????????????????????????????????????????????????????????????????????????????????????????????????????????…
Elephas_antiquus_falconeri	???????????????????????????????????????????????????????????????????????????????????????????????????????????????????????????????????????????????????????????????????????????????????????????????????????????????????????????????????????????????????????????????????????????????????????????????????????????????????????????????????????????????????????????????????????????????????????????????????????????????…
Elephas_cypriotes	???????????????????????????????????????????????????????????????????????????????????????????????????????????????????????????????????????????????????????????????????????????????????????????????????????????????????????????????????????????????????????????????????????????????????????????????????????????????????????????????????????????????????????????????????????????????????????????????????????????????…
Elephas_maximus	ataaaccc---a------ctagcccttagtctaatcctaacaacactattcacaggaacactaattaccataataagctcccactgactaacagcctgaataggactagaaatgaacatgcttactataattcctattctaataaagacaaccaatccacgatccacagaagccgccacaaagtactttataacccaagccacagcatccataatacttataatagctttaacaatcaacctaatatactcaggacaatgatc----aat------tacaaaaataaccaatcctgtagcatcaaatgtagcattaatagctctaataaccaaactaggctcagccccattccacttctgagtcccagaagtaacgcaagg-------agtcgaactca…
Elephas_maximus_asurus	???????????????????????????????????????????????????????????????????????????????????????????????????????????????????????????????????????????????????????????????????????????????????????????????????????????????????????????????????????????????????????????????????????????????????????????????????????????????????????????????????????????????????????????????????????????????????????????????????????????????…
Elephas_sp.	???????????????????????????????????????????????????????????????????????????????????????????????????????????????????????????????????????????????????????????????????????????????????????????????????????????????????????????????????????????????????????????????????????????????????????????????????????????????????????????????????????????????????????????????????????????????????????????????????????????????…
Loxodonta_africana	ataaaccc---a------ctagctcttagcctaatcctaacaacactactcgcaggaacactgattaccataataagctcccattgattgacagcctgaatgggactagaaatgaacatacttactataattcccattctaataaagacaaccaatccacgatccacagaagccgccacaaagtactttataacccaagccatagcatccataatacttataatggctttaacaattaacctaatatactcaggacaatgatc----aat------tacaaaaataaccaaccctgtagcatcaaacatagcattaatagctttaataaccaaactaggctcagccccattccacttctgagttccagaagtaacgcaagg-------agtcgaactta…
Loxodonta_cyclotis	ataaaccc---a------ctagcccttagcctaatcctaacaacactactcgcaggaacactaatcaccataataagctcccattgactaacagcctgaataggactggaaatgaacatgcttactataattcccattctaataaagacaaccaatccacgatccacagaagccgctacaaagtactttataactcaggccatagcatccataatacttataatagctttaacaattaacctaatatactcaggacaatgatc----aat------tacaaaaataaccaaccccgtagcatcaaatatagcattaatagctctaataaccaaactaggctcagctccattccacttctgagttccagaagtaacgcaagg-------agtcgaactcg…
Mammut_americanum	ataaaccc---a------ctcactcttagcctaatcctaacaacattattcacaggaacactaattactatactaagctcccattgactaacagcctgaataggactagaaatgaacatactcaccataattcctattctaacaaaaacaactaacccacgatccacagaagccgccacaaagtactttataacccaaactatggcatctataacactcataatagctttcacaattaacctaatgtactcaggacaatgatc----aat------tataaaaataaccaaccccatagcatcaactatagcattgatagccctaataaccaaactaggcatagccccattccacttctgagtcccagaagtaacacaagg-------gattgcactta…
Mammuthus_columbi	ataaaccc---a------ctagcccttagcctaatcctaacaacactactcgcaggaacactaattactataataagctcccattgactaacagcctgaataggactagaaatgaacatacttactataattcctattctaataaagacaaccaatccacgatccacagaagccgccacgaaatactttataacccaagccacagcatccataatacttataatagctttaacaattaatctaatatactcaggacaatgatc----aat------tataaaaataaccaaccctgtagcatcaaatgtagcattaatagctctaataaccaaactaggctcagccccattccacttctgagtcccagaagtaacgcaagg-------agtcgaactca…
Mammuthus_primigenius	ataaaccc---a------ctagcccttagcctaatcctaacaacactactcgcaggaacactaattactataataagctcccattgactaacagcctgaataggactagaaatgaacatacttactataattcctattctaataaagacaaccaatccacgatccacagaagccgccacgaaatactttataacccaagccacagcatccataatacttataatagctttaacaattaatctaatatactcaggacaatgatc----aat------tataaaaataaccaaccctgtagcatcaaatgtagcattaatagctctaataaccaaactaggctcagccccattccacttctgagtcccagaagtaacgcaagg-------agtcgaactca…
Phiomia_spp	???????????????????????????????????????????????????????????????????????????????????????????????????????????????????????????????????????????????????????????????????????????????????????????????????????????????????????????????????????????????????????????????????????????????????????????????????????????????????????????????????????????????????????????????????????????????????????????????????????????????…
Phosphatherium_escuilliei	???????????????????????????????????????????????????????????????????????????????????????????????????????????????????????????????????????????????????????????????????????????????????????????????????????????????????????????????????????????????????????????????????????????????????????????????????????????????????????????????????????????????????????????????????????????????????????????????????????????????…
Moeritherium_spp	???????????????????????????????????????????????????????????????????????????????????????????????????????????????????????????????????????????????????????????????????????????????????????????????????????????????????????????????????????????????????????????????????????????????????????????????????????????????????????????????????????????????????????????????????????????????????????????????????????????????…
Numidotherium_koholense	???????????????????????????????????????????????????????????????????????????????????????????????????????????????????????????????????????????????????????????????????????????????????????????????????????????????????????????????????????????????????????????????????????????????????????????????????????????????????????????????????????????????????????????????????????????????????????????????????????????????…
Omanitherium_dhofarensis	???????????????????????????????????????????????????????????????????????????????????????????????????????????????????????????????????????????????????????????????????????????????????????????????????????????????????????????????????????????????????????????????????????????????????????????????????????????????????????????????????????????????????????????????????????????????????????????????????????????????…
Arcanotherium_savagei	???????????????????????????????????????????????????????????????????????????????????????????????????????????????????????????????????????????????????????????????????????????????????????????????????????????????????????????????????????????????????????????????????????????????????????????????????????????????????????????????????????????????????????????????????????????????????????????????????????????????…
Barytherium_spp	???????????????????????????????????????????????????????????????????????????????????????????????????????????????????????????????????????????????????????????????????????????????????????????????????????????????????????????????????????????????????????????????????????????????????????????????????????????????????????????????????????????????????????????????????????????????????????????????????????????????…
Daouitherium_rebouli	???????????????????????????????????????????????????????????????????????????????????????????????????????????????????????????????????????????????????????????????????????????????????????????????????????????????????????????????????????????????????????????????????????????????????????????????????????????????????????????????????????????????????????????????????????????????????????????????????????????????…
Dugong_dugon	attaaccc---t------ctaatcctcagtataatcctaacgaccctagcaataggaactatagccaccatactcagttcaaactgactactagcctgaataggcctagaaataaacatactagctataatccctatcctcaccataaaccccaatccacggtctacagaagcagccacaaaatacttcctaacccaagccaccgcatctatactactcataatagccatcataattaattttatactatcaggacaatgatc----aat------tactaaactgcccaatacaacagtctcaagtatagccctagcagctctaataataaaactaggactagcccccttccacttctgagttcctgaagtaacccaagg-------aaccagcctaa…
Hydrodamalis_gigas	???????????????????????????????????????????????????????????????????????????????????????????????????????????????????????????????????????????????????????????????????????????????????????????????????????????????????????????????????????????????????????????????????????????????????????????????????????????????????????????????????????????????????????????????????????????????????????????????????????????????…
Prorastomus_sirenoides	???????????????????????????????????????????????????????????????????????????????????????????????????????????????????????????????????????????????????????????????????????????????????????????????????????????????????????????????????????????????????????????????????????????????????????????????????????????????????????????????????????????????????????????????????????????????????????????????????????????????…
Protosiren_smithae	???????????????????????????????????????????????????????????????????????????????????????????????????????????????????????????????????????????????????????????????????????????????????????????????????????????????????????????????????????????????????????????????????????????????????????????????????????????????????????????????????????????????????????????????????????????????????????????????????????????????…
Trichechus_inunguis	???????????????????????????????????????????????????????????????????????????????????????????????????????????????????????????????????????????????????????????????????????????????????????????????????????????????????????????????????????????????????????????????????????????????????????????????????????????????????????????????????????????????????????????????????????????????????????????????????????????????…
Trichechus_manatus	atcaatcc---c------ctaatcttcagcataatcctaataactctaatgctaggaactatagccactatactcagctcaaactgactactagcctggataggcctagaaataaatatattagccataatccctattctaaccataaactccaacccacgatccacggaagcagccacaaagtatttccttgcccaatccactgcatccatactactcataatggctatcttaattaactttatactatcaggacaatgaac----aat------cactaaactgcccaatgtagtaacctcaagcatagccctagcagcattaataatgaaattaggactagctccattccacttctgagtgcctgaagttacccaagg-------aaccagcctaa…
Trichechus_senegalensis	???????????????????????????????????????????????????????????????????????????????????????????????????????????????????????????????????????????????????????????????????????????????????????????????????????????????????????????????????????????????????????????????????????????????????????????????????????????????????????????????????????????????????????????????????????????????????????????????????????????????…
[cytb]
Didelphis_virginiana	atgaccaatattcgcaaaacacatccactcataaaaatcattaatgattcattcattgatctaccaacaccatctaacatctcagcttga------tggaattttggttcactattaggagtgtgcctaattattcaaatccttacaggcttattcttagcaatacattacacatctgacacatcaaccgcattttcatcagtagcccatatttgccgagacgtaaattacggatgacttatccgaaatatccacgccaacggagcatctatattctttatatgcctcttccttcatgtaggacgaggaatctattacggatcatacctttacaaagaaacatgaaatattggagttatcctactattaacagttatagctactgcattcgttggctac…
Phascolarctos_cinereus	???????????????????????????????????????????????????????????????????????????????????????????????????????????????????????????????????????????????????????????????????????????????????????????????????????????????????????????????????????????????????????????????????????????????????????????????????????????????????????????????????????????????????????????????????????????????????????????????????????????????…
Macropus_rufus	???????????????????????????????????????????????????????????????????????????????????????????????????????????????????????????????????????????????????????????????????????????????????????????????????????????????????????????????????????????????????????????????????????????????????????????????????????????????????????????????????????????????????????????????????????????????????????????????????????????????…
Montanalestes_keeblerorum	???????????????????????????????????????????????????????????????????????????????????????????????????????????????????????????????????????????????????????????????????????????????????????????????????????????????????????????????????????????????????????????????????????????????????????????????????????????????????????????????????????????????????????????????????????????????????????????????????????????????…
Prokennalestes_trofimovi	???????????????????????????????????????????????????????????????????????????????????????????????????????????????????????????????????????????????????????????????????????????????????????????????????????????????????????????????????????????????????????????????????????????????????????????????????????????????????????????????????????????????????????????????????????????????????????????????????????????????…
Canis_lupus_familiaris	???????????????????????????????????????????????????????????????????????????????????????????????????????????????????????????????????????????????????????????????????????????????????????????????????????????????????????????????????????????????????????????????????????????????????????????????????????????????????????????????????????????????????????????????????????????????????????????????????????????????…
Felis_silvestris_catus	???????????????????????????????????????????????????????????????????????????????????????????????????????????????????????????????????????????????????????????????????????????????????????????????????????????????????????????????????????????????????????????????????????????????????????????????????????????????????????????????????????????????????????????????????????????????????????????????????????????????…
Manis_tetradactyla	???????????????????????????????????????????????????????????????????????????????????????????????????????????????????????????????????????????????????????????????????????????????????????????????????????????????????????????????????????????????????????????????????????????????????????????????????????????????????????????????????????????????????????????????????????????????????????????????????????????????…
Diceros_bicornis	???????????????????????????????????????????????????????????????????????????????????????????????????????????????????????????????????????????????????????????????????????????????????????????????????????????????????????????????????????????????????????????????????????????????????????????????????????????????????????????????????????????????????????????????????????????????????????????????????????????????…
Equus_caballus	???????????????????????????????????????????????????????????????????????????????????????????????????????????????????????????????????????????????????????????????????????????????????????????????????????????????????????????????????????????????????????????????????????????????????????????????????????????????????????????????????????????????????????????????????????????????????????????????????????????????…
Tapirus_indicus	???????????????????????????????????????????????????????????????????????????????????????????????????????????????????????????????????????????????????????????????????????????????????????????????????????????????????????????????????????????????????????????????????????????????????????????????????????????????????????????????????????????????????????????????????????????????????????????????????????????????…
Ceratotherium_simum	???????????????????????????????????????????????????????????????????????????????????????????????????????????????????????????????????????????????????????????????????????????????????????????????????????????????????????????????????????????????????????????????????????????????????????????????????????????????????????????????????????????????????????????????????????????????????????????????????????????????…
Sus_scrofa	???????????????????????????????????????????????????????????????????????????????????????????????????????????????????????????????????????????????????????????????????????????????????????????????????????????????????????????????????????????????????????????????????????????????????????????????????????????????????????????????????????????????????????????????????????????????????????????????????????????????…
Condylura_cristata	atgacaaacatccgaaaaactcaccccctcataaaaattgtcaatgattcattcattgacctaccagcaccatcaaacatttcatcatga------tgaaattttggctcactacttggagtatgcctaatcttacaaatcttaacaggattattcctagcaatacactacacatcagacacaacaaccgcattctcatcagtagcccacatctgccgagacgtaaactacggatggctaatccgatacatacacgcaaacggagcatccatattcttcatctgcctatttctacacgtaggacgaggtttatattacggatcatatatatttatagaaacatgaaacatcggagtcatcctcttattcgccacaatagctacagcattcataggctat…
Erinaceus_europaeus	atgataaatatacgaaaaactcatcccctaataaaaattattaataattctttcattgatttaccgactccatctaatatttcttcttga------tgaaattttggttcattactaggcctatgcctaattacccagattattacaggtttatttttagctatacactatacgtcagatacacttacagcattttcatccattactcacatttgccgagatgtaaactacggttggctaattcgttatacacatgccaatggcgcctcaatattttttatgtgcctatttttacatatcggccgaggcctttattacggatcatacttattttatgaaacatgaaatattggaattattttactaattattactatggctacagcttttatgggttac…
[truncated: 624 more rows]
